# Supplementary material for: Identifying prognostic lncRNAs based on a ceRNA regulatory network in laryngeal squamous cell carcinoma
Source: BMC Cancer. 2021 Jun 15;21:705. doi: 10.1186/s12885-021-08422-2 (PMC8207764; doi:10.1186/s12885-021-08422-2)
Supplement: Supplementary file 1 — Additional file 1: Supplementary Material 1. The differentially expressed genes list of lncRNAs, mRNAs, and miRNAs in LSCC. [file 12885_2021_8422_MOESM1_ESM.xlsx]

## Sheet: DEmRNAs
The differentially expressed mRNAs list in LSCC
Gene name	logFC	logCPM	p value
EMP1	-3.96568	9.74506	6.79406e-63
SMCO1	-6.2983	-0.451066	7.19135e-51
KAT2B	-2.64672	4.29165	1.12025e-45
SCGB3A2	-7.6519	3.36165	7.19826e-44
FSD2	-5.55751	-0.399874	3.63406e-43
EXTL1	-5.39221	0.0101186	7.94717e-42
SLC35C1	-2.09689	5.66854	1.15317e-41
AGFG2	-2.46787	4.87673	3.37341e-41
FCHO2	-2.22437	5.01518	3.37341e-41
PPL	-3.33844	9.75186	4.61878e-41
UBL3	-2.11058	5.35567	8.45887e-41
CLEC3B	-3.80863	2.63366	8.37678e-40
C1QTNF7	-4.26994	0.0478923	5.33723e-39
FNDC5	-4.96864	2.16821	5.33723e-39
CAPN5	-3.42142	4.84769	7.71054e-39
MYLK3	-5.78621	1.78088	1.76383e-38
GPD1	-4.35021	1.72385	2.87045e-38
SH3BGRL2	-3.73189	5.20721	4.96251e-38
SLC2A4	-4.26032	1.85705	6.38573e-38
GPD1L	-2.62662	4.7801	6.76437e-38
GYS2	-5.32754	-1.03693	1.11683e-37
ENO3	-5.42203	5.41547	1.85111e-37
DLG2	-3.64203	0.851579	7.49812e-37
NUCB2	-2.15193	5.96533	4.06773e-36
PYGM	-6.71679	5.46864	6.587e-36
HPGD	-4.33	4.85861	6.587e-36
SMTNL1	-5.26662	1.83501	2.94291e-34
TRIP10	-2.06405	6.49755	6.19907e-33
MAL	-6.02315	8.11421	1.64165e-32
PEBP4	-5.49419	0.199369	7.43376e-32
MYOM1	-5.17242	4.13601	8.38213e-31
LRTM1	-5.99714	-1.85283	1.89321e-30
LMO7	-2.66874	7.15944	4.83005e-30
PRB4	-9.8838	3.94703	4.83005e-30
SLC6A1	-3.72147	0.620201	5.44214e-30
KRT4	-6.48801	11.9475	7.4054e-30
MYZAP	-3.84992	1.51773	8.78102e-30
SASH1	-2.98305	5.80969	1.30377e-29
FBXO40	-6.7578	1.07096	1.95527e-29
PFKFB1	-3.22057	-0.955837	2.13008e-29
MYL3	-6.33447	3.3021	2.82613e-29
MPO	-4.31771	0.0402623	2.89287e-29
TRNP1	-3.4777	5.01118	2.89287e-29
TNXB	-4.18904	5.01779	3.84773e-29
NBEAL2	-2.15408	6.97127	7.92269e-29
PLIN1	-4.49878	0.0769542	1.11758e-28
SCEL	-4.02372	7.07482	1.16519e-28
PRH1-PRR4	-4.18625	-1.99567	3.21808e-28
ASPA	-3.50271	-0.943716	3.86727e-28
COX7A1	-3.13187	2.92181	8.60783e-28
TTC22	-2.32286	5.97796	9.17083e-28
ZG16B	-5.14816	5.80563	1.60315e-27
TSPAN6	-2.0282	5.77199	3.92021e-27
FAM107A	-3.21258	2.74502	4.74652e-27
KRT78	-5.02568	7.52031	8.08729e-27
MSTN	-5.13221	-1.22654	1.99196e-26
ANGPTL1	-3.93567	0.828622	4.89577e-26
LRRC2	-4.77332	1.6504	5.31854e-26
OMG	-4.63801	1.00885	5.96013e-26
CA3	-5.65754	3.92145	6.90389e-26
FITM1	-4.17213	0.636516	6.90389e-26
LDB3	-5.29244	4.49561	7.38575e-26
SLC46A2	-3.76306	-1.08686	8.43726e-26
ARHGEF10L	-2.09522	5.48906	2.09729e-25
SH2D1B	-4.10785	1.13911	2.09729e-25
ATP2A1	-5.70499	5.94875	2.23576e-25
CRNN	-6.40699	9.35752	2.35908e-25
GBP6	-3.09389	7.45765	2.73191e-25
RPL3L	-4.08662	2.71874	3.76585e-25
SORT1	-2.03591	6.46776	5.64086e-25
LSMEM2	-3.94125	-3.05122	5.8872e-25
TMPRSS11B	-5.97857	6.242	6.26223e-25
CASQ1	-5.88686	3.84872	1.05629e-24
KLHL38	-4.70921	0.0666522	1.30131e-24
SLC25A4	-2.46614	4.95247	1.30663e-24
SPNS2	-3.23471	5.78704	1.35756e-24
C1orf189	-4.64401	-1.43879	1.47012e-24
HSPB6	-4.4777	4.56898	1.47993e-24
PLN	-4.49659	2.0449	1.48437e-24
MYOZ3	-4.96148	2.42683	1.50831e-24
ATP6V0A4	-4.10432	2.76866	2.3005e-24
MAB21L4	-3.93181	5.51506	3.05282e-24
TRARG1	-5.05108	-1.91128	3.49712e-24
KIAA1211L	-2.77383	3.52223	4.13185e-24
EVPL	-2.52907	8.53175	5.27764e-24
CXCR2	-3.55371	2.89114	5.71177e-24
SCIN	-3.66141	3.93718	5.84747e-24
PPP1R1A	-5.28269	0.941228	6.03808e-24
CPEB3	-2.12605	2.79478	8.25623e-24
KRT13	-4.66912	12.5	8.78334e-24
SPINK5	-3.85241	8.72201	1.47601e-23
CLCA4	-4.94777	7.32425	1.5154e-23
PLAC9	-2.72538	1.61375	1.51619e-23
ITLN1	-5.15289	-1.17716	1.51807e-23
NRG2	-3.29185	-0.311843	2.56086e-23
LGI1	-4.47791	-2.5092	2.71882e-23
ELANE	-3.57441	-2.75541	2.72154e-23
SORBS2	-3.17122	3.83938	2.77739e-23
CKMT2	-4.57577	2.6676	2.77859e-23
RNF224	-3.57815	-0.146071	3.4555e-23
CRISP3	-5.89126	5.60343	4.10877e-23
TMEM132C	-4.27708	-0.894923	5.39556e-23
PADI1	-4.5968	5.56909	7.2442e-23
DHRS7C	-6.38256	-0.355162	7.26393e-23
CCDC178	-2.95435	-2.45526	9.6122e-23
OBSCN	-2.86228	6.02424	9.93197e-23
CAB39L	-2.20362	3.12997	1.4179e-22
FMO2	-4.29787	5.73819	1.51794e-22
RBM47	-2.0159	6.11928	1.66485e-22
MAPT	-3.48193	2.41903	1.73806e-22
CSRNP1	-2.07217	5.24647	1.85842e-22
S100A1	-3.94763	3.47715	2.59964e-22
FHL1	-3.78716	6.69433	1.17991e-21
MT1A	-3.80093	-1.1013	1.28051e-21
MUC22	-6.04092	4.25097	1.51561e-21
ANXA9	-3.35847	3.98691	1.63102e-21
MB	-5.30722	6.54124	1.90257e-21
FAM166B	-3.60299	0.0897604	1.90257e-21
SH3BGR	-3.06287	1.84638	2.29181e-21
RSPH1	-4.58123	1.85271	2.34843e-21
CAPN14	-4.85529	5.9164	2.94902e-21
MUC21	-5.86809	7.49045	3.09559e-21
MYOC	-5.95353	1.02948	3.23989e-21
TJP3	-3.42844	4.35562	4.36177e-21
GNA14	-2.75895	1.02747	5.03561e-21
MYH7	-6.92823	7.5174	5.26298e-21
SORBS1	-2.62325	3.69955	5.73759e-21
IKZF2	-2.6179	4.74288	6.29134e-21
ZNF185	-2.52098	7.98524	7.95634e-21
SRD5A2	-4.34579	-0.137445	1.23148e-20
LRRC39	-3.79007	0.759335	1.47187e-20
CEACAM1	-3.27824	5.8111	1.51525e-20
FAM3D	-4.09461	5.53586	1.53574e-20
GREM2	-3.53622	0.67144	1.53574e-20
ASB14	-2.17919	-0.346429	1.89996e-20
HSD17B13	-3.80809	-0.85063	2.26386e-20
KALRN	-2.32694	3.96905	2.40557e-20
PRSS27	-3.80307	6.21292	3.02423e-20
ASB11	-6.11128	0.0547316	3.61059e-20
PRB1	-7.18572	1.25738	3.77477e-20
ADH4	-4.04859	-2.11837	3.77477e-20
PLEKHA6	-2.8115	3.65597	4.35718e-20
PRH1	-5.43244	3.23707	5.06871e-20
NDRG2	-2.53435	6.95312	5.34772e-20
UCP3	-3.24253	1.08779	6.15251e-20
C6orf132	-2.07698	7.07606	8.63348e-20
CMYA5	-4.6128	6.04598	9.203e-20
PIFO	-3.89192	1.50868	9.203e-20
COQ8A	-2.36479	5.42148	9.73788e-20
ESM1	4.93882	2.68274	1.03145e-19
CD200R1	-2.82805	1.73659	1.08257e-19
PPP1R3C	-3.3588	4.30026	1.50802e-19
PLEKHA7	-2.30049	4.98464	1.55321e-19
TTC25	-3.17105	0.543312	1.60833e-19
C15orf62	-3.07796	3.48203	1.67098e-19
TTC21A	-2.14273	1.10522	1.69143e-19
VSIG10L	-3.38429	5.81712	2.02826e-19
FBP2	-4.69724	0.885329	2.37957e-19
NME5	-3.99086	-0.419495	2.37957e-19
PRB3	-6.04852	6.13978	2.38123e-19
TMEM38A	-2.96575	3.44389	2.46436e-19
COL4A1	3.49373	8.73148	2.52409e-19
COL4A2	3.24482	8.98846	2.56444e-19
STMND1	-4.69859	-0.918387	2.79451e-19
PDLIM2	-2.11086	5.36664	4.14013e-19
NT5C1A	-5.34247	-1.87319	4.90829e-19
CLDN23	-2.48019	2.18075	6.51142e-19
CAPN3	-3.3554	0.948083	7.92683e-19
DYNLRB2	-3.77901	-0.889478	8.75564e-19
MYOZ1	-5.07191	4.21781	9.91043e-19
CIDEC	-4.31855	-1.46622	1.13203e-18
KLHL31	-3.20425	1.61588	1.1896e-18
C9orf24	-3.90809	0.598668	1.31082e-18
SCARA5	-3.57534	3.10496	1.32217e-18
PCDH1	-2.16653	6.15382	1.34418e-18
PLIN4	-3.30811	2.99144	1.38858e-18
C1orf116	-2.30279	7.15639	1.57885e-18
AIF1L	-2.55039	5.31376	1.70086e-18
MGLL	-2.33718	6.69017	1.70086e-18
HOPX	-3.31988	7.08407	2.93805e-18
ZIC5	6.83148	2.20527	3.28314e-18
PHKG1	-3.43537	1.42909	3.39162e-18
CFD	-2.54298	4.51597	4.14639e-18
IQCD	-2.35437	0.944784	4.458e-18
KRT32	-3.29205	-0.0611041	5.70182e-18
ZMYND10	-3.98944	1.61816	5.77362e-18
C16orf89	-3.46732	-0.078605	7.18854e-18
EHF	-2.50849	7.18892	7.71142e-18
SLC36A2	-4.75881	-0.707013	8.18375e-18
TMEM232	-3.40263	-0.45637	8.27565e-18
PPP1R12B	-2.02694	4.99217	1.07138e-17
SLC16A6	-2.48868	2.78839	1.16593e-17
LPO	-5.17464	3.39813	1.32243e-17
ANXA1	-2.57868	11.2611	1.34449e-17
PIP	-6.36265	4.6668	1.53623e-17
LYZ	-3.92799	9.57732	1.96466e-17
PDK4	-3.20767	3.75929	1.97421e-17
ASB12	-3.6184	-1.65495	2.40856e-17
ADH1B	-4.45443	1.12356	2.42324e-17
MUCL3	-4.65205	-0.18319	2.50474e-17
PLAC8	-3.37266	4.98608	2.56155e-17
ROPN1L	-4.04657	0.201961	2.6912e-17
SYPL2	-4.14569	1.89793	3.25319e-17
RSPH4A	-3.81322	0.724496	3.3502e-17
ADAMTS20	8.72843	0.513818	3.3502e-17
MC5R	-3.90187	-3.0349	4.22492e-17
AC131097.2	-3.73417	-0.591682	5.74018e-17
KBTBD13	-5.35937	-3.86047	6.07225e-17
DUOX1	-2.11512	7.19209	6.58976e-17
EHD3	-2.01838	5.28098	7.75607e-17
SCGB1D1	-5.9303	-3.3422	8.12341e-17
LRRC46	-3.11128	1.02357	8.73502e-17
GDPD3	-3.08507	3.91013	9.61517e-17
CTNNA3	-4.70664	0.0981005	9.84455e-17
SMIM5	-2.97714	2.98439	9.99652e-17
GCOM1	-3.55503	0.453271	1.01656e-16
SERPINA5	-3.59529	0.558022	1.06805e-16
C2orf40	-3.6439	0.0693251	1.06805e-16
CABCOCO1	-3.94496	-0.799237	1.08164e-16
ATP1A2	-4.70435	4.2905	1.12147e-16
F10	-2.42035	0.430962	1.21287e-16
BLNK	-2.35049	4.31368	1.26882e-16
WDR63	-3.40254	-0.335037	1.33026e-16
CCDC81	-2.81177	-0.457221	1.3651e-16
FRZB	-2.91682	2.76665	1.66805e-16
ASB15	-5.50044	-0.210411	1.73985e-16
MYOT	-4.70264	3.81467	1.87594e-16
N4BP3	-2.03986	4.25801	1.97081e-16
LRRN4CL	-2.63288	1.34295	2.0058e-16
CLCN1	-2.79107	-0.0717146	2.06377e-16
AQP7	-3.46998	-0.395264	2.20053e-16
SLC26A2	-2.01507	5.09421	2.45904e-16
PKIA	-3.0647	3.55777	2.83851e-16
TP53INP2	-2.34166	6.57711	2.9702e-16
MAML3	-2.09955	3.47819	2.97932e-16
ENDOU	-3.92557	3.77545	3.07434e-16
SERPINB1	-2.4383	8.65949	3.23196e-16
NEK5	-2.5099	-0.0639351	3.33787e-16
RSPH9	-2.25472	0.224544	3.47749e-16
TXLNB	-3.47223	2.73046	3.53918e-16
KLHL33	-4.5467	-1.47058	5.0506e-16
THSD4	-2.05965	5.78482	5.25166e-16
NEB	-4.39024	7.33876	5.91272e-16
TNNC1	-4.78342	4.68145	6.22352e-16
PRR4	-5.43597	7.45707	6.76883e-16
DWORF	-6.41085	0.631308	7.41799e-16
CFAP52	-3.28811	0.0376209	7.92627e-16
PDE4DIP	-2.18723	5.74103	9.49247e-16
ACPP	-2.50522	4.01079	9.49247e-16
LRRC14B	-4.12673	-1.23141	9.88437e-16
TPM2	-2.85329	7.38138	1.02942e-15
SLC38A3	-3.19006	-0.240794	1.4824e-15
HOXD11	5.97787	2.38798	1.53255e-15
VIP	-3.70206	-2.12357	1.5357e-15
SCN7A	-3.07649	-1.32781	1.66791e-15
TTC9	-2.59307	6.03251	1.92657e-15
ACTN3	-4.50199	0.931115	2.21888e-15
IDI2	-4.23584	-3.73503	2.45481e-15
GADL1	-4.03878	-2.34388	2.73746e-15
ALPK3	-2.7668	4.18711	2.73746e-15
HTR3B	-4.4141	-0.922795	2.74932e-15
CDH26	-2.98063	3.8339	2.74932e-15
NEK10	-3.09849	-0.190951	2.8384e-15
TGM3	-4.58231	8.9265	3.01243e-15
P3H4	2.23358	5.13393	3.01243e-15
LNX1	-2.09655	4.11397	3.04265e-15
AKAP14	-4.86142	-1.40845	3.05164e-15
CRISP2	-5.10656	-1.17562	3.3264e-15
ANO5	-3.74652	1.11994	3.38693e-15
RYR1	-2.6621	6.05996	3.43117e-15
CGNL1	-2.55136	3.66698	3.74355e-15
LEXM	-3.0742	1.18648	3.82291e-15
MPP7	-2.06725	5.26288	3.89216e-15
KCNA7	-3.68775	0.405315	4.1854e-15
AMPD1	-3.93696	1.44423	4.48472e-15
TPRG1	-2.37122	4.8891	5.16455e-15
ABRA	-4.9552	-0.465323	5.62206e-15
GDF7	-2.58743	0.0828137	5.68964e-15
CFAP43	-3.3801	1.13194	6.49705e-15
CATIP	-3.23796	-1.53821	6.83751e-15
C4orf54	-4.50634	1.51879	7.41656e-15
PADI2	-3.16464	4.3512	7.67821e-15
MLIP	-3.19206	2.12535	8.27236e-15
DAW1	-4.4098	-0.802904	8.38766e-15
MYLPF	-4.5619	4.01596	8.39227e-15
PDE4C	-2.80951	1.46144	9.37777e-15
CARNS1	-2.67766	1.08027	9.57015e-15
SLC27A6	-3.24122	0.0993502	1.01725e-14
GALNT12	-2.12377	3.97074	1.08238e-14
CKM	-5.3678	7.55548	1.09864e-14
PACRG	-3.38374	-0.408483	1.14851e-14
FXYD1	-2.98745	-0.078378	1.15831e-14
BICDL2	-2.349	5.3198	1.2844e-14
TNNC2	-4.5588	4.83185	1.4291e-14
C2orf73	-3.90719	-2.45261	1.48067e-14
HOXD10	4.37079	3.19024	1.54819e-14
SPINK14	-4.44983	-3.98051	1.60211e-14
DUSP5	-2.06916	6.0784	1.60425e-14
DUSP13	-3.62262	1.73173	1.74083e-14
CEACAM7	-4.15685	4.61072	1.91202e-14
SCNN1B	-2.85761	4.85938	1.97365e-14
FAM180B	-3.19943	-3.33574	2.28518e-14
DNAI2	-3.8955	-0.0147275	2.3764e-14
NME9	-2.84754	-1.05343	2.45284e-14
VSIG2	-3.4168	3.12236	2.51791e-14
SNX31	-3.56622	2.88816	2.53866e-14
GCNT3	-3.09839	4.86959	2.93509e-14
MKRN2OS	-2.47877	0.52469	2.94046e-14
TEKT1	-4.23599	0.866433	3.14706e-14
GSTA2	-4.5099	-0.599144	3.19168e-14
PERM1	-2.33388	3.09895	3.22746e-14
CYP4B1	-3.93757	4.19385	3.33425e-14
CDC20B	-4.27872	-0.286952	3.54583e-14
CCDC173	-3.03076	-1.12642	4.00726e-14
C1orf141	-4.89105	-2.42469	4.12999e-14
C5orf49	-4.07749	0.137819	4.14626e-14
MYOM2	-3.45799	3.11801	4.21366e-14
SYNM	-2.2727	4.97461	4.29661e-14
HS3ST1	-2.28458	4.23786	4.32589e-14
TTN	-4.38822	7.84334	4.5895e-14
WDR38	-3.95541	0.240725	4.90698e-14
ART1	-4.7407	-2.52395	5.04339e-14
CFL2	-2.08235	4.35316	5.55049e-14
KBTBD12	-4.31033	0.210746	5.85887e-14
HOXC13	5.36945	3.04684	6.18016e-14
CFAP45	-2.70461	1.46192	6.78168e-14
TMEM190	-3.83427	-0.430586	7.01123e-14
ATP13A4	-3.1198	4.29987	7.89798e-14
PAX9	-2.49662	5.73643	8.51928e-14
CYP2J2	-2.15658	2.43645	1.00785e-13
MYLK2	-3.9866	1.87784	1.06278e-13
EFHB	-3.05079	-0.252695	1.11541e-13
LINGO4	-3.37785	-2.4118	1.26652e-13
ADIPOQ	-5.57253	0.0728425	1.3897e-13
KRTAP3-2	-4.04091	-3.90377	1.56295e-13
ADGRF1	-3.36775	5.2173	1.61245e-13
TREH	-3.08483	-1.84147	1.70327e-13
CXCL17	-3.10589	5.97559	1.73049e-13
NCCRP1	-3.12331	7.30923	1.87075e-13
STOML3	-4.04484	-0.120645	1.87075e-13
CYP2F1	-4.32262	1.114	1.98783e-13
CASC1	-3.22475	-0.588396	2.04918e-13
CAPSL	-4.62303	-0.0223354	2.17864e-13
NXPH4	3.99593	4.86002	2.18074e-13
CCDC170	-2.97344	1.36379	2.62075e-13
SERPINB11	-4.01009	3.91609	2.62544e-13
CFAP161	-2.8371	-1.22231	2.76635e-13
CST5	-4.98563	-2.76812	2.84767e-13
KIF26B	3.46829	4.707	3.04336e-13
CAMK2A	-3.52842	1.52534	3.13258e-13
CNGA4	-3.55194	-1.39937	3.24289e-13
LRRC18	-3.99343	-2.20687	3.70151e-13
GPT	-2.41574	1.83116	3.73829e-13
RNF225	-2.62398	0.469599	3.85162e-13
IL36A	-4.15982	4.25512	3.87128e-13
KRT31	-3.04966	2.94682	3.98625e-13
FUT3	-2.64325	5.48284	4.09042e-13
C1orf194	-4.6096	0.00214817	4.31236e-13
SPATA4	-4.04474	-2.57375	4.59104e-13
SPEF1	-3.29184	-0.669061	4.63295e-13
FABP3	-2.62324	2.69969	4.84712e-13
SELENBP1	-2.34786	4.00492	4.87441e-13
CEACAM5	-3.3906	8.11509	5.0749e-13
TNNI2	-3.91094	5.04173	5.60041e-13
COL13A1	2.88777	2.62176	5.60041e-13
PPIL6	-2.37222	0.872356	5.83488e-13
MFAP2	3.32888	5.71601	6.2094e-13
COBL	-2.70623	3.68975	6.36829e-13
TPPP2	-2.99019	-3.59871	6.49645e-13
HOXB7	3.03671	3.72843	6.58174e-13
MORN5	-4.83965	-0.665799	6.89829e-13
AQP5	-4.02812	4.7755	7.23087e-13
SLC2A6	2.67052	3.20155	7.25926e-13
TNNI1	-3.69406	5.75246	7.43664e-13
C16orf71	-2.21311	-0.0759966	7.585e-13
KLK13	-3.33414	7.17233	7.69141e-13
ART3	-3.54366	-0.202006	7.89134e-13
ACTA1	-5.33999	8.34709	8.27515e-13
ECM1	-2.72915	8.50874	9.78172e-13
MYLK4	-2.09336	0.810967	1.23001e-12
CTHRC1	3.86392	5.4814	1.23475e-12
SNTN	-4.97642	0.81737	1.33494e-12
CD276	2.019	7.11776	1.35592e-12
EDN3	-4.43105	-0.136199	1.36324e-12
PPP1R42	-3.88612	-2.65814	1.36523e-12
TCTEX1D4	-3.26964	-2.25437	1.49711e-12
MDH1B	-2.52583	-0.413675	1.69054e-12
MAB21L3	-2.94907	2.40488	1.6957e-12
MALL	-2.34547	4.87163	1.74639e-12
VGLL2	-4.67757	-0.659139	1.74727e-12
C11orf88	-3.5095	0.463941	1.75709e-12
ECT2L	-2.95226	-0.229254	1.79132e-12
ABLIM3	-2.33332	4.41303	1.8438e-12
ETNPPL	-3.61541	-3.62396	1.86987e-12
SPATA18	-2.1829	2.75676	1.98221e-12
ZIC2	4.55621	3.21825	2.06736e-12
MYADML2	-4.00143	0.149115	2.0689e-12
PTK6	-2.12155	6.03324	2.08221e-12
GPRIN1	2.34223	4.13696	2.08221e-12
CCL23	-2.49472	-1.68876	2.20656e-12
CLDN11	-2.58956	1.69659	2.37311e-12
EGR1	-2.11133	8.5068	2.37577e-12
ATP12A	-3.61959	5.62096	2.40627e-12
ARSF	-3.71241	-0.60527	2.46234e-12
RORC	-2.64605	2.26427	2.50717e-12
LYVE1	-2.5884	2.78679	2.6578e-12
WISP1	3.90452	3.68198	2.84741e-12
ADPRHL1	-2.32901	2.10646	2.848e-12
FADS1	3.07615	5.80402	3.24816e-12
IL17D	-2.29615	0.0731979	3.49324e-12
DNAH12	-3.86941	-0.105217	3.55283e-12
CCDC65	-2.04898	0.747447	3.65211e-12
ZBTB16	-3.32762	0.869934	3.86324e-12
HSPB8	-2.26049	6.56588	3.95663e-12
CHST2	3.73937	5.80306	4.25051e-12
FCER1A	-2.61215	1.87125	4.25051e-12
CFAP73	-2.87373	-0.376394	4.27056e-12
NETO2	2.10042	5.10629	4.30987e-12
GAS7	-2.07421	5.11755	4.32187e-12
GNGT1	3.25815	1.47022	4.37292e-12
MMP11	5.65478	7.02811	4.53787e-12
LEPR	-2.06736	3.85731	4.54745e-12
HSD17B6	2.41883	1.43406	4.90737e-12
PGM5	-2.31044	1.80781	5.05972e-12
AOX1	-2.48515	2.58918	5.27853e-12
CLIC5	-2.8678	2.4502	5.35995e-12
FLNC	-3.07723	6.45368	5.52143e-12
SNX10	2.78125	3.92167	5.67665e-12
HMCN2	-2.52816	1.48864	5.7931e-12
UPK3A	-2.62158	-2.29296	6.14706e-12
FAM3B	-3.29632	4.32076	6.80813e-12
TCAP	-4.38185	5.6462	6.98859e-12
KCNRG	-2.19545	-1.29697	7.03966e-12
ANK2	-2.25714	2.83825	9.39937e-12
ENO2	3.08372	5.70534	1.00095e-11
WDR78	-2.41138	1.10322	1.07808e-11
CAMK2B	-3.02993	1.66023	1.12499e-11
MYL2	-5.20556	5.21914	1.13354e-11
LRRC10B	-3.14651	0.657994	1.17096e-11
DRC7	-3.87287	-0.834581	1.32927e-11
GJC1	3.31453	3.69751	1.36267e-11
SPAG17	-2.49723	3.09059	1.41393e-11
IL1RN	-2.41024	8.68856	1.5061e-11
C22orf15	-3.19791	-1.40015	1.64891e-11
PPP1R3A	-5.95373	1.23057	1.67664e-11
MAMDC2	-2.79499	2.34376	1.6855e-11
ZMYND12	-2.58332	-0.700205	1.70951e-11
APOBEC2	-4.32926	2.11747	1.71615e-11
VWA3B	-3.4371	0.268326	1.73276e-11
FOXS1	2.954	0.813611	1.80459e-11
DYDC2	-3.52418	-0.598832	1.80459e-11
KLB	-2.22343	-0.736148	1.94778e-11
CFAP221	-3.7164	-0.294421	1.95538e-11
DHRS9	-2.78144	4.59459	1.95538e-11
SRL	-3.65523	3.67859	1.96988e-11
C1orf158	-4.33364	-1.51808	2.06346e-11
CFAP206	-2.97578	-2.90844	2.22933e-11
A2ML1	-2.7557	8.77327	2.43309e-11
CAPS	-2.39201	4.02732	2.53709e-11
RHCG	-3.33833	9.82986	2.73616e-11
B3GNT7	-2.16256	3.96577	2.93648e-11
IL11	4.69037	3.03609	2.93648e-11
HOXC9	4.06487	0.841476	2.93648e-11
SAXO2	-2.87305	0.624972	2.93866e-11
LBX2	2.54692	-0.117979	3.27409e-11
PEG3	-2.25219	0.293794	3.33824e-11
CAND2	-2.41221	2.50469	3.37681e-11
GRIN2D	4.25612	4.0487	3.44755e-11
CEACAM6	-2.79454	7.7588	3.46313e-11
TNMD	-3.6729	-4.01159	3.62532e-11
RNF222	-3.09321	2.98889	3.66927e-11
COL10A1	6.43084	5.01046	3.79878e-11
BCAS1	-3.03869	4.21196	3.82709e-11
ADGRD1	-2.45579	2.09643	3.87111e-11
SPRY4	2.02625	4.62586	3.89624e-11
VILL	-2.03314	3.44414	3.90559e-11
FGF6	-3.89312	-4.13922	4.28158e-11
DNAH9	-2.9056	1.72177	4.30986e-11
CD24	-2.09345	8.7415	4.35516e-11
CALML6	-2.91384	-1.03503	4.48639e-11
EIF5A2	2.16193	3.88481	4.48639e-11
STATH	-5.10745	5.86281	4.56125e-11
DPF3	-2.28891	-0.121161	4.61803e-11
CYSRT1	-3.04537	5.63021	4.77098e-11
CRYM	-2.75156	1.78933	4.77371e-11
TUBA4B	-3.23692	-0.235302	4.86152e-11
SERPINB13	-2.33495	7.19571	4.93232e-11
STC2	3.85398	5.17342	5.07232e-11
CADM2	-3.05033	-1.0925	5.88998e-11
RBFOX1	-3.99083	0.118229	6.18585e-11
CDHR3	-2.59626	2.13899	6.25326e-11
CATSPERD	-3.51185	-2.14669	6.38684e-11
MSS51	-2.09552	-0.0248946	6.53015e-11
EPS8L1	-2.43459	6.72996	6.53015e-11
CFAP299	-4.24211	-2.52569	6.73813e-11
ENPP4	-2.17637	2.6896	7.03042e-11
HOMER3	2.09916	5.88283	7.9883e-11
CAP2	-2.21993	3.49871	8.19562e-11
APBA2	3.36666	3.47631	8.86842e-11
FAM81B	-4.39974	-0.426613	8.96368e-11
ANGPTL5	-3.06167	-3.43396	9.066e-11
PLOD3	2.12809	6.45767	9.13067e-11
KLHL41	-4.58441	5.02214	9.58356e-11
NIPSNAP3B	-2.06338	0.0764833	1.01995e-10
FOS	-2.29193	8.91369	1.03927e-10
PDE6A	-2.70882	-0.418741	1.03961e-10
MYH6	-4.54747	0.743257	1.04634e-10
LRRC71	-3.21471	-1.16286	1.04996e-10
ADAM12	4.14358	5.54823	1.06198e-10
DRC1	-3.35102	0.173409	1.06287e-10
FUT6	-3.18644	4.42683	1.13418e-10
SYTL2	-2.03377	3.67097	1.14475e-10
NR3C2	-2.36214	1.51645	1.16408e-10
SLC16A7	-2.16785	3.82147	1.23046e-10
PSCA	-3.36838	5.86224	1.3324e-10
RAET1E	-2.69294	3.86388	1.33777e-10
CCL15	-3.59667	-3.43949	1.33907e-10
DNAAF1	-2.80617	0.637724	1.35052e-10
HSPB7	-3.79849	4.70304	1.35099e-10
RSPH10B2	-3.06657	-3.45756	1.35099e-10
PLA2G7	3.12952	2.9116	1.35099e-10
MYRIP	-2.36908	-0.132166	1.35643e-10
TOGARAM2	-2.44514	0.576528	1.37666e-10
GALNT16	-2.59597	0.932551	1.42611e-10
ATP10B	-2.57166	4.52012	1.42975e-10
SHROOM3	-2.03205	4.72484	1.76631e-10
SGCG	-3.48703	1.02525	1.77341e-10
MYBPC1	-4.87927	6.90427	1.81339e-10
GRHL3	-2.03281	6.37348	1.84032e-10
SPOCD1	3.24604	2.23145	1.84593e-10
ZFP92	3.07939	1.63326	1.88067e-10
LDLRAD1	-3.70502	1.24579	1.92473e-10
SERPINH1	2.17184	8.1729	2.00237e-10
ZAN	5.42461	0.780312	2.01115e-10
PPDPFL	-5.01922	-0.955856	2.01115e-10
SGCA	-3.31802	1.72179	2.08962e-10
FST	3.05514	6.51747	2.10093e-10
GABRP	-3.47616	6.34187	2.10653e-10
CSTB	-2.09193	10.2834	2.12651e-10
C9orf66	-2.14605	-1.71933	2.13894e-10
KLHDC7A	-3.42817	0.898024	2.29126e-10
BCL2L15	-3.03129	0.66132	2.29126e-10
CPXM1	3.27712	4.29167	2.33617e-10
CILP	-3.06283	2.06132	2.33687e-10
SLCO5A1	-2.57612	1.47395	2.50969e-10
KIF3C	2.1867	4.69238	2.60736e-10
SLC11A1	2.56708	3.4284	2.6443e-10
CDH11	3.49237	5.92222	2.75873e-10
IL12A	-2.54993	-0.212378	2.96533e-10
SCGB2A1	-3.63586	-0.777642	2.96737e-10
SLN	-4.4721	4.35829	3.12932e-10
CFAP77	-3.44611	-1.11923	3.22906e-10
LCN1	-4.26424	-0.819973	3.30865e-10
CFAP300	-2.57478	0.519493	3.4855e-10
ARTN	3.31917	4.07016	3.50542e-10
ACTN2	-4.5488	6.01481	3.53013e-10
C15orf48	-2.11201	4.99918	3.63686e-10
SPRR3	-3.5381	10.6155	3.64433e-10
TMEM100	-2.45376	-0.342724	4.03312e-10
CCDC17	-2.61275	1.15652	4.2425e-10
DUSP9	3.47857	3.42975	4.5389e-10
AC243967.1	-3.27072	-4.21829	4.69979e-10
DLX6	4.76141	2.02076	4.69979e-10
SERPINB2	-2.72643	6.5123	4.72482e-10
CYP11A1	-3.18561	1.09663	4.80404e-10
SBK2	-4.26283	-2.2912	4.8236e-10
DCDC2B	-2.87619	-1.90689	5.06653e-10
ANKRD66	-4.68291	-1.23419	5.51183e-10
PRELID3A	2.31992	1.69983	5.56176e-10
SPAG6	-3.98862	0.771151	5.61454e-10
TNNT3	-3.51574	5.76294	5.61785e-10
GBX2	6.4716	-0.299291	5.73365e-10
DUSP26	-3.45876	1.73656	5.99098e-10
CYP3A5	-2.56187	3.11308	5.99098e-10
PI16	-3.09771	2.04794	6.00576e-10
ANKRD2	-2.98508	1.99551	6.01988e-10
MAP3K19	-3.3329	-0.470993	6.32818e-10
RBM20	-2.34721	1.00411	6.36493e-10
C11orf97	-4.9491	-2.57267	6.45822e-10
SCN4A	-3.84192	1.99861	6.49421e-10
FADS3	2.64095	4.59382	6.53959e-10
GUCY2C	-2.13752	1.25428	6.73711e-10
PRR29	-2.04955	0.678366	7.26267e-10
DNAH7	-2.54304	-0.113131	7.40753e-10
DNAH17	4.32617	5.51321	7.85323e-10
FRMPD2	-3.56525	-2.17218	8.20535e-10
CCDC33	-3.80641	-1.0838	8.35877e-10
PLP1	-2.88336	-0.127437	8.39478e-10
UPK3B	-2.69268	4.27707	8.50927e-10
GDF10	-2.91816	-0.206124	8.55283e-10
ENO4	-2.31596	-2.08831	8.65251e-10
GAST	6.01317	1.14076	8.94971e-10
MMP9	4.6836	7.17289	9.02072e-10
HRC	-3.44395	2.34305	9.03397e-10
ST6GALNAC1	-2.54161	4.94118	9.62266e-10
PCDH17	2.64857	3.09737	9.64523e-10
FAM92B	-3.44913	0.486849	9.75691e-10
SHOX	-3.78461	-1.89477	9.87517e-10
BHMT2	-2.03222	0.00813559	9.90475e-10
C9orf135	-4.90127	-0.98803	1.04757e-09
ANKRD23	-2.2767	0.526141	1.0478e-09
NPY5R	-3.13539	-3.74278	1.08304e-09
SEMA6C	-2.04453	3.61465	1.11438e-09
UBXN10	-2.65125	1.72383	1.1209e-09
TNFRSF4	2.81873	2.27579	1.12926e-09
ESRRG	-2.80846	0.481002	1.18821e-09
BARX2	-2.44154	5.38958	1.19195e-09
DNAI1	-4.1805	-0.188014	1.20836e-09
TRPC4	2.98319	-0.360317	1.21989e-09
TRDN	-4.41537	4.34936	1.26812e-09
SPX	-3.01732	-2.07588	1.28214e-09
PLPP4	5.1196	1.93821	1.2864e-09
COL7A1	2.28008	8.61524	1.35338e-09
COX6A2	-5.00923	2.69522	1.56999e-09
PRG4	-3.66893	3.26069	1.56999e-09
LHX5	4.56139	1.53175	1.58381e-09
CLDN4	-2.01053	8.2861	1.77961e-09
PRKN	-2.0292	0.648311	1.7825e-09
FAM149A	-2.13978	1.3325	1.80805e-09
DNAH6	-2.89411	0.205838	1.87539e-09
NKAPL	-2.06812	-1.91822	2.00254e-09
AQP3	-2.51335	9.7677	2.03027e-09
HTR2B	-2.07815	-1.12822	2.05737e-09
IBSP	5.09433	0.468977	2.09946e-09
LMOD2	-4.80828	3.30768	2.24673e-09
ANKRD35	-2.25627	4.25404	2.27153e-09
SCN2B	-2.51405	0.310747	2.34308e-09
TMPRSS2	-2.67132	4.57059	2.37407e-09
ARMC4	-3.46828	-0.382203	2.38128e-09
CCDC181	-2.25955	-0.716004	2.38128e-09
SGIP1	2.8506	1.90952	2.38315e-09
DPF1	3.73822	2.46716	2.3977e-09
CAMK2N2	2.69004	-0.0250076	2.4404e-09
CCDC60	-3.31436	0.784619	2.47027e-09
TMPRSS11E	-2.70263	6.37501	2.53524e-09
TCTE1	-3.18694	-1.32371	2.53524e-09
MACC1	-2.12086	4.74689	2.54452e-09
TMEM212	-4.42269	-1.55975	2.54825e-09
DYDC1	-3.79452	-3.27672	2.54825e-09
NEXN	-2.32174	3.6308	2.61919e-09
PIH1D3	-4.76373	-1.98238	2.80679e-09
PRH2	-5.25298	6.77402	2.90841e-09
MMRN1	-2.47992	2.36459	2.90882e-09
SYNPO2L	-3.29176	3.05498	2.99542e-09
CFAP61	-2.4966	-0.580628	3.08304e-09
MUC1	-2.13084	6.84418	3.1282e-09
HAP1	4.19622	3.58821	3.17855e-09
BNIPL	-2.0682	5.22032	3.22481e-09
C6orf58	-4.61947	4.63957	3.26646e-09
IQUB	-2.25161	-1.0029	3.26646e-09
ASB10	-4.80404	-1.07845	3.28442e-09
TNNT1	-2.85664	6.43057	3.28442e-09
AMOT	-2.42221	3.93107	3.36102e-09
SLC6A4	-2.89291	1.16365	3.36503e-09
MATN4	-2.37659	-1.13763	3.66507e-09
LMOD3	-4.09414	2.83327	3.87559e-09
MYOZ2	-4.29411	1.97823	4.0192e-09
HOXC6	3.47087	1.40839	4.0415e-09
GPC2	3.18493	0.919731	4.06988e-09
CFAP100	-2.94558	-1.47885	4.18188e-09
SPAG8	-2.38887	-0.759279	4.32672e-09
TREM2	2.94041	3.341	4.57043e-09
PLEKHG4B	3.55818	3.71094	4.63617e-09
LRMP	-2.39713	3.60403	4.72025e-09
STAC3	-2.94696	4.05768	4.77696e-09
TMCO5A	-3.70947	-3.83171	5.04847e-09
SOCS1	2.64673	3.73228	5.15831e-09
CCL11	4.68986	1.52733	5.2505e-09
ARMC3	-4.02124	0.232209	5.68914e-09
DYNAP	-3.95598	1.31633	5.8379e-09
C1orf87	-4.43657	-0.747205	5.89867e-09
C6orf118	-3.90533	-1.11174	6.24038e-09
F2RL2	3.3656	3.75316	6.31572e-09
SH2D2A	2.24917	3.29007	6.33543e-09
CFAP65	-3.8568	-0.0141086	6.78889e-09
PLPP7	-2.26313	1.61214	7.03102e-09
SPINK8	-3.70474	-2.21514	7.03213e-09
FAM189A2	-2.32935	2.02688	7.03213e-09
ASB18	-3.04901	-3.68483	7.04927e-09
PKHD1L1	-2.36078	-0.879068	7.12238e-09
DLX2	4.64543	1.14319	7.14043e-09
C20orf85	-4.77432	1.55583	7.18847e-09
NELL2	3.70243	6.31841	7.27665e-09
CNTD2	4.84606	0.993653	7.3084e-09
HOXD13	7.364	2.40638	7.41867e-09
MS4A8	-4.11645	1.46672	7.6108e-09
LRRC15	5.0142	5.25214	7.6108e-09
TDO2	3.71757	2.24917	7.67016e-09
SMIM6	-2.80043	-2.00434	7.69767e-09
TRMT9B	-2.37007	0.998579	7.85014e-09
HOXA10	2.84595	2.60697	8.12253e-09
SMTNL2	-3.24105	1.75223	8.56007e-09
PRAME	7.45756	4.44791	9.36345e-09
AGBL1	-4.26754	-1.03957	9.49246e-09
KLF15	-2.2056	0.621808	9.67519e-09
CHAD	-2.19588	-0.54172	9.88549e-09
SMYD1	-5.05974	2.75098	1.00763e-08
IL22	-3.80527	-2.61614	1.01927e-08
CACNG6	-3.59165	0.120119	1.05378e-08
TSNAXIP1	-2.01132	-0.454019	1.06251e-08
GAS2L2	-3.05399	-0.46667	1.10458e-08
KRT222	-2.76651	-3.21853	1.18002e-08
PHYHIP	-2.26216	2.50442	1.19881e-08
CDHR4	-3.23983	-0.0207969	1.21425e-08
CYP2E1	-2.75532	2.91377	1.22421e-08
CILP2	3.76291	2.28131	1.22711e-08
C9orf152	-2.941	1.61019	1.27994e-08
RGS22	-2.53499	-0.637663	1.29129e-08
P4HA3	2.94976	2.01922	1.36197e-08
CDX1	3.12377	-0.651238	1.4205e-08
AQP4	-3.37856	-0.511432	1.5052e-08
COL27A1	2.15156	5.88683	1.50652e-08
IYD	-2.80048	-0.720771	1.51517e-08
FZD2	2.1039	2.72158	1.51704e-08
IGF2BP1	6.81524	3.73315	1.52626e-08
DTHD1	-2.57823	0.305149	1.542e-08
NLRP14	-2.09586	-3.05241	1.60298e-08
NT5DC4	3.46069	-1.40019	1.61609e-08
KCNA1	-3.01489	-2.41572	1.62774e-08
POSTN	3.74005	8.13419	1.62832e-08
TIMP4	-2.22947	-0.156003	1.86278e-08
TTYH1	-2.12776	0.839001	1.87492e-08
MYOM3	-2.78077	4.42449	1.87607e-08
FAM47E	-2.02875	-1.07653	1.89029e-08
KY	-3.08511	0.444657	2.02342e-08
AC007906.2	-2.5891	2.69644	2.04705e-08
C10orf71	-4.77196	2.62442	2.08899e-08
HYDIN	-2.99637	-0.204986	2.15895e-08
LRRC74B	-3.02736	-2.23485	2.17684e-08
FADS2	3.08768	6.50169	2.18543e-08
KRT17	3.22484	12.8708	2.29437e-08
TRPV3	3.30489	3.74756	2.33831e-08
SLC22A16	-2.84837	-0.75353	2.36705e-08
COL4A5	2.21542	6.43241	2.41377e-08
SMR3A	-4.85085	-0.769031	2.41459e-08
CMA1	-2.4739	-1.27255	2.49799e-08
UPK1A	-3.46088	2.53307	2.63346e-08
RBM24	-2.99957	1.83235	2.67345e-08
RHBG	-2.38877	0.138823	2.77459e-08
TREM1	3.85961	3.52203	2.77491e-08
CHST7	2.3675	3.6362	2.7766e-08
FAM216B	-4.13022	0.907813	2.79447e-08
ERICH3	-3.79378	0.873101	2.87568e-08
GGT6	-2.06712	5.55227	2.87568e-08
HJV	-4.72299	1.12764	2.91969e-08
SLC13A2	-2.97992	0.582769	3.14172e-08
MAP1LC3C	-2.15303	-1.95997	3.21927e-08
VWA3A	-3.27041	-0.753085	3.31226e-08
SOWAHB	-2.0389	3.62378	3.32133e-08
NOX4	2.41542	2.401	3.32133e-08
PXDN	2.51553	7.016	3.56617e-08
ATP2B2	-2.73	-0.219258	3.61469e-08
KRT24	-3.84377	6.00192	3.61469e-08
LAMP5	3.91681	2.81666	3.73212e-08
SLC7A14	-2.597	-3.62034	3.86882e-08
TEKT2	-2.66585	-0.0992079	3.8753e-08
KLHDC7B	5.0192	4.96767	4.32491e-08
ADAMTS12	3.35332	4.68487	4.36685e-08
CNGB3	3.01721	-0.823157	4.55783e-08
WFDC6	-3.8875	-3.01639	4.73227e-08
BMP8A	3.08593	-0.193211	4.78898e-08
TRPM2	2.52189	4.07279	4.83541e-08
HOXC11	4.93243	1.4234	4.88899e-08
ADGB	-3.74695	-1.97911	5.06696e-08
NRAP	-4.5403	5.98263	5.23618e-08
APOE	3.27267	6.88564	5.346e-08
SLC17A9	2.56358	2.99278	5.71518e-08
SPTB	-2.72757	3.59905	5.93805e-08
DNALI1	-2.19073	2.04728	5.93805e-08
PMEPA1	2.75486	7.16504	6.05768e-08
WDR93	-2.53088	-1.46751	6.21216e-08
OTC	-3.03339	-4.20159	6.22685e-08
ADAMTS7	2.30911	3.21584	6.24275e-08
PRKAA2	-2.38329	2.71311	6.32625e-08
CYP4F12	-2.4108	2.39899	6.43512e-08
SLC7A4	-2.54513	2.05826	6.43512e-08
NRIP3	2.43161	2.73389	6.8134e-08
HP	-3.09672	1.45322	6.8961e-08
MUC4	-2.79656	7.18935	7.19939e-08
COL8A1	3.3045	5.31833	7.39097e-08
DNMT3B	2.02513	3.209	7.4366e-08
KIF19	-2.09762	0.289498	7.66022e-08
EYA2	-2.28094	4.91402	7.71119e-08
HOXC8	4.23694	1.2021	7.79291e-08
EN1	6.01822	2.90863	7.83775e-08
EPPIN	-3.57676	-3.12276	8.2319e-08
AK7	-2.17196	1.58669	8.29758e-08
CCL14	-2.19342	-0.909373	8.36987e-08
CHRNA6	4.20839	-1.65372	8.37332e-08
MMP3	4.84427	6.1786	8.54131e-08
PCSK9	3.15195	6.01838	8.72795e-08
GP2	-4.67396	4.1108	9.1786e-08
CH25H	-2.03676	3.07207	9.25743e-08
FBXO15	-2.33794	-0.491727	9.78827e-08
MOV10L1	2.97038	-0.126242	9.97479e-08
PLEKHB1	-2.12268	2.09271	1.01505e-07
CCDC160	-2.8348	-1.15527	1.02008e-07
KIAA2012	-3.3264	-1.29699	1.04609e-07
C2CD4B	-2.00596	0.0966371	1.05391e-07
TMOD1	-2.61037	2.68469	1.17262e-07
XIRP2	-4.76848	5.73161	1.19255e-07
SYNPO2	-2.52465	5.68618	1.21738e-07
RCN3	2.27253	5.12796	1.22295e-07
CERCAM	2.09739	6.07376	1.23248e-07
ENKUR	-2.41027	0.929899	1.23347e-07
COL6A3	3.03676	9.42691	1.23615e-07
EMX1	4.00065	0.820444	1.26716e-07
HOXA13	5.18627	0.783869	1.28203e-07
HCN1	-3.18456	-3.48178	1.29135e-07
IGF2BP2	2.32032	6.48433	1.31139e-07
ABCA8	-2.33553	2.37167	1.38173e-07
CLEC3A	-3.57902	-4.00623	1.38807e-07
PAX1	-3.46608	2.45065	1.38961e-07
SLC5A12	3.43025	1.40755	1.40411e-07
MYH2	-4.85166	8.15525	1.40526e-07
PLAU	2.49539	8.14834	1.41042e-07
GPR176	2.9213	4.82121	1.42086e-07
FKBP10	2.45531	6.57459	1.42647e-07
IL33	-2.26309	3.8217	1.45786e-07
LOXL2	2.59182	6.3045	1.47869e-07
TSPAN19	-4.1126	-0.502825	1.50364e-07
ASB2	-2.07214	3.53822	1.52561e-07
NKD2	2.61625	3.98238	1.55942e-07
HOXB9	5.63137	1.71123	1.56209e-07
C6orf10	4.99049	0.0587583	1.58741e-07
FBN2	5.05624	6.11692	1.61159e-07
B4GALNT1	3.32885	4.04252	1.61328e-07
IFI30	2.12121	0.277767	1.64765e-07
KREMEN2	3.59073	4.26891	1.66828e-07
IGFN1	-3.00083	1.81856	1.67453e-07
C1QL4	4.35154	-1.15296	1.69863e-07
2020-03-10	-2.212	-1.44003	1.70823e-07
MSMB	-3.56823	6.19578	1.71435e-07
HOXA11	4.21472	0.735449	1.76475e-07
CACNA1S	-4.20236	2.81716	1.78293e-07
KCNMB3	2.41626	0.900495	1.78544e-07
COL11A1	6.12932	5.57951	1.80048e-07
PRR32	-4.25596	-1.76633	1.8182e-07
CAVIN4	-2.79525	2.20093	1.83727e-07
HMGA2	3.55094	5.07214	1.84931e-07
ABI3BP	-2.19168	3.90273	1.88141e-07
PNPLA3	3.0048	0.819165	1.91588e-07
PRR15L	-2.25687	2.54799	1.96403e-07
LYPD1	4.09846	2.69668	1.99858e-07
SOST	8.07516	2.41601	2.05139e-07
RYR3	-2.3353	2.40882	2.06304e-07
ACSM5	-2.24082	-1.77561	2.11563e-07
SERPINA3	-2.81992	0.12734	2.20569e-07
LRG1	-2.01875	5.3604	2.20922e-07
CCKAR	-3.27258	-0.365219	2.25204e-07
SPP1	5.05413	8.04108	2.30983e-07
DUPD1	-3.92478	-2.33273	2.33291e-07
EEF1A2	-2.78857	5.56851	2.33564e-07
KLHL34	-3.09508	-1.26536	2.39943e-07
LINGO1	2.67536	1.8263	2.41334e-07
TGM1	-2.40623	8.41922	2.41685e-07
SOX11	4.32113	1.01939	2.42306e-07
TFF3	-3.0528	4.92552	2.42306e-07
LHX2	4.01196	1.47071	2.42306e-07
RERGL	-2.26878	-2.50059	2.44003e-07
MEST	2.17357	5.43312	2.49043e-07
TMEM158	2.56933	3.97273	2.53564e-07
OR51E1	2.13165	-0.404288	2.54665e-07
RNASE10	5.9061	1.67132	2.56136e-07
APOC1	3.61069	4.31568	2.66314e-07
YIPF7	-3.41639	-1.9974	2.67374e-07
EMILIN1	2.38294	5.74813	2.67432e-07
METTL11B	4.28068	-2.15282	2.67904e-07
PZP	-2.41839	-1.53225	2.706e-07
OGN	-2.72383	2.33876	2.74036e-07
CLUL1	-2.27018	-1.28036	2.86326e-07
SCGB1A1	-3.3351	2.20372	2.92946e-07
LAMB4	-2.44912	0.02975	2.95587e-07
C4orf19	-2.26543	2.04025	3.07593e-07
MSC	2.94329	4.37951	3.28118e-07
APLN	2.53586	3.20641	3.31222e-07
SLAMF9	4.02331	1.49304	3.51931e-07
TUBB3	2.44329	2.52298	3.52143e-07
MUC15	-2.248	3.82738	3.57351e-07
KLHL40	-4.75664	1.59778	3.58071e-07
CA9	5.0936	5.21663	3.59154e-07
NPNT	2.01328	6.13969	3.60059e-07
APOBEC4	-4.34723	-1.28453	3.73594e-07
CHST11	2.13661	5.41175	3.82165e-07
CCDC89	-2.04119	-1.12389	3.84083e-07
TRIM31	-2.49818	1.42529	3.86976e-07
CXCL5	4.7001	3.01399	4.10228e-07
LTBP1	2.3313	7.4637	4.14519e-07
FYB2	-2.61951	-1.75591	4.15028e-07
SLC6A7	3.15957	-2.55391	4.15493e-07
AC013470.2	-2.92758	-2.80562	4.25752e-07
CSTA	-2.03266	9.46302	4.26413e-07
RGS4	2.7981	2.45253	4.38169e-07
C1QTNF6	2.31342	5.2394	4.46125e-07
PLA2G2A	-2.63376	3.42856	4.49695e-07
PNCK	3.80265	3.62725	4.50317e-07
ACADL	-2.20707	-0.783895	4.56376e-07
TM4SF19-TCTEX1D2	5.40943	-2.18069	4.72459e-07
KCNE1	-2.14253	-1.41545	4.79289e-07
FCHO1	2.58574	3.12635	4.82185e-07
ZNF114	3.57246	2.21455	4.82185e-07
FIBCD1	7.52627	4.25506	4.88338e-07
LHCGR	-2.81828	-4.20759	4.93632e-07
ALDH1L1	-2.30935	3.25588	4.94399e-07
CLIC3	-2.29582	5.47839	5.04661e-07
TBX15	-2.28982	2.25813	5.21607e-07
LAMA1	5.1833	4.68143	5.30179e-07
OMP	-2.22718	-3.87411	5.37162e-07
PKNOX2	-2.04929	0.84057	5.38094e-07
CD80	2.63519	0.408486	5.40524e-07
AKAP6	-2.12043	3.28795	5.43752e-07
CROCC2	-3.04321	-1.52641	5.58863e-07
FSD1	3.09878	0.166243	5.60298e-07
XCL1	2.43874	1.06934	5.76189e-07
PDZD7	3.99193	1.40476	5.96498e-07
JPH2	-2.49488	2.62941	5.99189e-07
TM4SF19	3.0996	2.40743	6.26073e-07
TMEM238L	-2.84869	-0.251166	6.55691e-07
ITGAX	2.03312	4.21467	6.6504e-07
MELTF	2.343	5.438	6.73532e-07
AZU1	-2.01171	-3.00297	6.81086e-07
INSYN1	-2.05566	2.83474	6.81156e-07
PTHLH	2.93863	7.71017	6.97327e-07
ADGRB2	2.17877	2.7186	6.97327e-07
EFCAB12	-2.29971	-0.789179	7.05353e-07
XPNPEP2	-2.26352	1.08735	7.13692e-07
RPL39L	2.28812	4.42789	7.43605e-07
AMIGO2	2.70142	4.96688	7.49159e-07
TOX2	2.45938	3.56306	7.53887e-07
MMP12	3.44117	5.85718	7.56604e-07
NWD1	-2.64924	2.06726	7.58841e-07
RAB3B	5.24701	4.75866	7.76654e-07
MMP1	4.30131	8.79154	7.7683e-07
COL22A1	4.85272	3.88788	7.87141e-07
ISL2	2.60676	0.558095	7.88727e-07
WFDC2	-2.70311	6.76918	8.19856e-07
EDAR	-2.14762	2.42338	8.31247e-07
NID2	2.68613	4.01901	8.3197e-07
SPATS1	-3.86015	-4.17929	8.81259e-07
SORCS1	-2.31541	-1.38786	8.84898e-07
RASL11B	2.75132	1.83119	9.01908e-07
DRAXIN	2.73443	0.357157	9.18311e-07
AZGP1	-2.9133	5.44343	9.34889e-07
MUC20	-2.17991	4.85599	9.63493e-07
TMC8	2.00582	4.53664	9.79647e-07
INHBA	3.75805	6.72116	9.81454e-07
SYT8	-2.39245	4.51422	9.96598e-07
DPT	-2.08753	4.27054	1.00165e-06
HHATL	-3.89828	0.762515	1.02954e-06
VAX1	5.35744	-0.565262	1.03016e-06
CD300LG	-2.13555	-2.48823	1.03712e-06
CLDN14	3.56255	-0.149908	1.03751e-06
TRIM55	-2.70835	-0.208395	1.04932e-06
MYO18B	-3.07182	3.10285	1.05357e-06
COL5A2	2.76543	8.25111	1.06453e-06
RASGEF1A	3.20118	3.55074	1.09156e-06
SHOX2	2.93635	2.45709	1.11957e-06
MYPN	-3.67027	2.5441	1.12423e-06
TNFSF4	2.53581	1.97747	1.1386e-06
MATN3	3.48721	1.84272	1.2078e-06
ICAM5	2.6594	2.18776	1.21487e-06
CELSR3	2.40167	3.32614	1.27163e-06
ADAMTS2	2.71071	6.35033	1.3016e-06
HTR1D	3.97386	-0.233304	1.30977e-06
BTC	-2.15266	1.38354	1.34235e-06
FOLR3	5.0428	0.818207	1.34327e-06
CACNA1B	4.67864	2.9397	1.36228e-06
AQP9	3.30516	2.53606	1.40898e-06
ASB4	-2.94236	-1.54517	1.41156e-06
FAP	2.68388	4.26489	1.42208e-06
SPINK1	4.68732	-0.13924	1.42464e-06
PDLIM3	-2.3167	5.43048	1.43326e-06
NLRP7	5.96836	1.81951	1.44983e-06
ARX	-2.30467	-1.86926	1.46941e-06
DDIT4L	-2.67765	2.23265	1.52997e-06
CHRDL1	-2.64075	2.27498	1.64122e-06
XIRP1	-3.04641	3.67592	1.68326e-06
PILRA	2.02987	2.16326	1.69717e-06
UGT2A1	-3.43535	-1.83165	1.72085e-06
TNFRSF9	2.42377	2.251	1.77365e-06
ARHGAP40	-2.17819	2.22726	1.85144e-06
IL26	-2.22718	-2.9939	2.0068e-06
NKX6-1	2.85051	-0.0317711	2.01627e-06
ZBBX	-3.56572	-0.990412	2.0374e-06
PPEF1	3.18655	-0.269949	2.03974e-06
GABRD	3.06366	0.422141	2.05172e-06
DLX1	3.22853	1.5811	2.08149e-06
RCOR2	2.63773	2.54966	2.08566e-06
ONECUT2	3.94126	1.12968	2.12328e-06
LYPD2	-2.89165	5.10906	2.13815e-06
PTGIS	-2.38282	3.45753	2.13958e-06
CALB1	7.38752	5.54502	2.20125e-06
HES7	3.99375	-1.35641	2.22904e-06
ABCC12	-3.12479	-3.61554	2.23335e-06
SEMA5B	2.69747	1.35082	2.24676e-06
ITGA2B	2.03728	0.207587	2.27869e-06
PRUNE2	-2.35157	3.63454	2.34145e-06
HTR2C	5.99485	0.20987	2.3441e-06
GGT1	2.30704	3.61766	2.35472e-06
THY1	2.18549	6.35069	2.36937e-06
DMP1	3.68718	-2.63097	2.53102e-06
CACNG1	-3.55161	0.751097	2.53539e-06
STAC2	-2.16579	-0.14635	2.55431e-06
CHST4	-2.22601	-0.292594	2.68118e-06
COL12A1	2.25464	8.32736	2.7311e-06
2020-09-03	2.80004	2.03974	2.74209e-06
TMEFF1	3.49755	-2.97451	2.78979e-06
GNG8	4.1764	-2.10204	2.79873e-06
LMNTD1	-2.94523	-2.80985	2.8066e-06
KCNE4	2.01107	2.18839	2.80748e-06
LAIR2	2.83701	-0.876903	2.85295e-06
MYBPC2	-3.40724	5.1162	2.86912e-06
HOXD12	5.15118	-2.73801	2.99639e-06
ONECUT3	4.16024	-0.53938	3.00888e-06
GALNT5	-2.12796	4.99581	3.07773e-06
AGR3	-3.01656	1.37763	3.09937e-06
NPY1R	-2.15522	-0.955593	3.11681e-06
VAX2	3.35767	0.346149	3.12513e-06
PRSS53	2.20993	0.293343	3.19007e-06
IFI6	3.18237	8.14711	3.20903e-06
ATP1B4	-3.83372	0.204057	3.24786e-06
KRT40	-3.0914	-0.53413	3.25095e-06
ABO	-2.01306	5.10072	3.36703e-06
C1QL1	3.09809	0.94489	3.44539e-06
CHIT1	5.44389	3.4965	3.53169e-06
DIO1	-2.1473	-1.39584	3.6638e-06
DES	-3.52486	7.72749	3.74403e-06
COL4A6	2.89916	5.59613	3.82019e-06
FCGR3A	2.27849	4.96543	3.83176e-06
MSI1	4.04246	2.53207	3.89769e-06
TBX2	2.32232	3.76818	3.91223e-06
MAATS1	-2.47464	0.171958	4.00097e-06
KRT33A	-2.60009	-0.864357	4.05756e-06
LMX1B	3.98296	1.98273	4.28101e-06
HIST1H2BO	3.24516	-1.5088	4.29374e-06
BGN	2.22696	8.70325	4.45857e-06
DGKI	3.27072	1.68821	4.47806e-06
TMC5	-2.35451	4.02593	4.51436e-06
DIRC1	4.22114	-2.81439	4.61311e-06
MUC13	-2.96501	2.56148	4.69882e-06
TRIM63	-3.18224	1.71113	4.7157e-06
FOSB	-2.18798	7.06205	4.8308e-06
CDH20	-2.10625	-1.08597	4.8816e-06
TSPAN1	-2.16568	6.72642	4.89862e-06
GREM1	2.64734	6.01086	4.90946e-06
AIM2	2.96436	3.94584	4.91861e-06
LRFN2	-2.16458	-2.21584	5.07739e-06
TMEM26	2.22364	0.263297	5.1528e-06
STEAP1B	3.67488	2.23645	5.22775e-06
UCN2	2.34826	2.37303	5.35916e-06
TMPRSS11A	-2.45551	6.54337	5.41389e-06
MUC19	-3.03864	-1.9252	5.45947e-06
CCDC114	-2.19403	0.526823	5.58819e-06
FEZF1	5.77046	0.644999	5.73406e-06
NECAB2	4.40246	0.0490229	5.73992e-06
PGF	2.86721	5.93709	5.74638e-06
PRR20G	8.97707	0.770673	5.74729e-06
HAMP	2.91445	-0.826041	5.76114e-06
HOXC10	4.56487	2.84594	5.79415e-06
KCNK9	3.50074	-0.627023	5.86646e-06
FAM71F1	5.94389	-0.509108	5.89399e-06
ART4	-2.08195	-2.39881	6.11402e-06
IGFL2	5.27293	3.57676	6.2768e-06
GPR19	2.30777	0.403428	6.3145e-06
HTRA4	3.53021	-1.20705	6.39248e-06
TSPAN8	-2.51645	1.79614	6.39248e-06
MAGEA3	8.79807	4.38477	6.39779e-06
HMGCS2	-2.87068	-0.24652	6.49082e-06
CNGA3	-2.1438	-3.10727	6.49287e-06
KCNT1	-2.09782	-0.99644	6.512e-06
FSTL3	2.49689	5.58681	6.98529e-06
C6orf223	3.86264	2.10189	7.18824e-06
DLX5	2.4726	4.00313	7.19378e-06
RBP1	2.6497	7.01892	7.20635e-06
KRTAP4-1	3.67085	-1.11004	7.35923e-06
THBS2	2.34717	7.40274	7.70956e-06
TEX11	2.7851	-1.80377	7.79159e-06
TFF1	-3.28626	0.478698	7.82853e-06
MYL1	-4.22293	5.44815	7.8565e-06
GJB7	2.60966	1.22613	7.87662e-06
CST4	-2.90939	-0.108293	7.9219e-06
LAMC2	2.75057	10.5262	7.99183e-06
TMEM252	-2.2028	-3.54609	8.12609e-06
DLL3	3.12913	-0.251584	8.24137e-06
ULBP1	3.69907	2.1042	8.2586e-06
SYNDIG1	3.47981	1.62786	8.33754e-06
COL24A1	2.41656	1.05985	8.3557e-06
H2BFWT	4.05745	-2.17078	8.3557e-06
IL19	-2.22439	0.0316059	8.40863e-06
P2RX2	-2.20023	-2.55183	8.48241e-06
COL16A1	2.00245	6.85313	8.63189e-06
TEX19	3.85536	-2.64541	9.35187e-06
TCHHL1	4.7327	-1.04151	9.35187e-06
IL4I1	2.19303	3.20007	9.4785e-06
ZNF469	2.59191	4.44044	9.57238e-06
SLC1A6	6.54785	0.230161	9.5999e-06
FOXL1	2.89846	1.73003	9.64027e-06
CNFN	-2.3977	8.24741	9.71799e-06
TCEAL6	-2.21655	-4.13923	9.7357e-06
HIST1H2BL	2.15674	-2.28104	9.93788e-06
EN2	3.65947	1.22885	1.0101e-05
THRSP	-2.71804	-2.79024	1.01115e-05
PGLYRP2	3.94363	-1.50612	1.01304e-05
NR2E1	5.10426	-0.086809	1.03011e-05
MNX1	3.46534	-0.987996	1.03771e-05
NOTUM	5.45507	3.84069	1.04831e-05
ASPG	-2.02131	4.04349	1.06671e-05
ANKRD20A4	-2.3913	-3.31701	1.0783e-05
SDS	2.57931	2.95756	1.11682e-05
NMB	2.04052	3.98496	1.11682e-05
SP9	4.4303	-0.320563	1.12081e-05
RXFP1	5.87096	0.613715	1.14178e-05
ITPKA	2.02352	1.82476	1.14525e-05
MCEMP1	3.03471	-0.139281	1.14691e-05
NUDT11	2.46567	2.99024	1.15083e-05
ZNF280A	7.14218	-1.01751	1.15318e-05
BCHE	4.10271	2.24734	1.16153e-05
ANKRD20A2	-2.02027	-4.20135	1.17516e-05
ANKRD20A1	-2.22753	-3.63871	1.18671e-05
COL26A1	3.31787	-0.124842	1.19156e-05
MUC5AC	-3.49169	5.20737	1.19536e-05
SOHLH1	10.2525	2.61065	1.22976e-05
PTGES3L-AARSD1	2.1807	-1.89751	1.23795e-05
SPDYC	7.48717	0.90066	1.27431e-05
ISG15	3.054	7.44484	1.27562e-05
IHH	-2.11238	-3.53598	1.30225e-05
PRR9	6.83778	3.30355	1.31236e-05
CFTR	-2.3272	1.28458	1.31236e-05
SPRR2G	6.23049	6.89122	1.34555e-05
C6	-2.77333	-1.88398	1.35566e-05
LGALS1	2.00356	8.23769	1.35859e-05
PLEKHG7	-2.44774	-0.497783	1.38567e-05
UNC45B	-3.1167	2.67985	1.38906e-05
OLR1	2.94061	2.85806	1.39246e-05
ODC1	2.71322	9.09476	1.40419e-05
TFAP2B	-2.57734	-1.39379	1.44397e-05
MEIS3	2.1253	3.09163	1.45175e-05
TRIM15	4.85787	-1.2058	1.45208e-05
BPIFB1	-3.58508	9.29932	1.5446e-05
ONECUT1	4.52097	-1.94801	1.54589e-05
CDK14	2.39876	4.56822	1.54589e-05
CLEC12A	2.51288	1.32668	1.56252e-05
PLAC1	3.81587	1.14668	1.56601e-05
SHISA3	-2.48838	-2.02733	1.56601e-05
RFX8	2.6099	-0.588482	1.60418e-05
SUGCT	2.2565	3.02322	1.61477e-05
IGFL3	6.81077	2.15639	1.643e-05
DUSP27	-3.34774	1.66708	1.69619e-05
ITGA5	2.00273	7.63519	1.70992e-05
S100P	-2.07066	6.12122	1.71222e-05
SALL4	2.73584	0.434127	1.74759e-05
MIXL1	3.30787	-0.389083	1.75919e-05
STK33	-2.10829	0.588825	1.7702e-05
SPDEF	-2.42213	2.09702	1.84133e-05
CSF2	4.48536	1.4507	1.87534e-05
TRPA1	2.90694	0.440214	1.8815e-05
MUSTN1	-3.07015	-1.88015	1.91614e-05
B3GALT1	-2.44279	-1.38663	1.97376e-05
SPARC	2.0203	10.1706	1.98683e-05
ALDH3A1	-2.23452	9.2098	2.05396e-05
LIPG	2.79506	3.69904	2.06332e-05
TLX2	3.55666	-0.73244	2.06624e-05
SYNGR3	2.8526	2.00296	2.07057e-05
ETV3L	4.32028	-2.47951	2.10364e-05
CHRM3	2.404	3.75469	2.10882e-05
GNAT3	-3.16342	-4.02588	2.12571e-05
SNCB	3.52053	-0.122504	2.15389e-05
MAGEA6	8.38566	4.29999	2.1679e-05
TMEM45A	3.2084	6.8154	2.17259e-05
CBS	3.41739	-0.362231	2.17447e-05
TNN	2.53973	-0.135633	2.22191e-05
CLEC12B	3.84608	-1.76795	2.23965e-05
EPO	3.71919	-0.190978	2.2514e-05
OBP2A	3.70286	-2.64037	2.30233e-05
SCG5	2.38538	1.48665	2.33892e-05
HIST1H2AH	3.18436	-3.37291	2.33924e-05
SIM1	-3.08932	-2.01093	2.33924e-05
AC010616.1	2.28215	-2.46389	2.35936e-05
KHDC1L	4.89076	1.86455	2.36259e-05
AGR2	-2.08523	6.11539	2.37499e-05
SLURP1	-2.78824	5.94035	2.38614e-05
ADAMTS6	2.18749	0.997591	2.45745e-05
PRKAG3	-2.88649	0.0651006	2.53716e-05
MUC7	-3.63919	1.35453	2.5386e-05
MIOX	5.42411	0.198103	2.54269e-05
HIST1H3J	2.58966	-2.50319	2.55702e-05
TLX3	7.13251	0.487014	2.58879e-05
FEZ1	2.03235	5.09808	2.60885e-05
MYH4	-2.62164	-3.44397	2.68248e-05
LYPD8	6.1524	-0.293884	2.68248e-05
PLPPR3	-2.53128	-1.52196	2.71277e-05
TM6SF2	2.43105	-1.67	2.74524e-05
TMEM229A	-2.77218	-4.18307	2.74682e-05
C1orf61	3.9434	-1.02673	2.77935e-05
C20orf204	2.23544	0.203603	2.77974e-05
ODF4	-2.76347	-3.31228	2.79787e-05
NID1	2.03564	6.64618	2.80835e-05
ISL1	-2.0264	0.54335	2.81056e-05
TDRD5	4.66259	2.19798	2.84143e-05
PIPOX	3.05631	1.727	2.87816e-05
CPNE7	2.40407	2.36674	2.90194e-05
FOXI3	6.40801	0.93854	2.90526e-05
RDH16	2.72179	2.28044	2.9076e-05
LRRN4	3.44152	-1.1386	2.93638e-05
SLC8A3	-2.04482	-0.984118	2.99206e-05
GPM6A	-2.06293	-1.92438	3.08134e-05
AHSP	-2.27063	-3.94601	3.09582e-05
CA10	-2.27537	-3.48098	3.14137e-05
BRICD5	2.07063	0.93616	3.14275e-05
CAV3	-3.524	0.255799	3.2025e-05
SYT1	2.86445	2.84591	3.2506e-05
TMEM249	2.69365	-2.04886	3.28943e-05
ALOX15	-2.66023	4.07928	3.34792e-05
TNFSF11	2.67257	0.424891	3.43874e-05
NPW	3.4165	1.36045	3.44104e-05
SLC44A4	-2.27164	4.69012	3.4997e-05
SPATC1	2.01973	-1.69769	3.50135e-05
TF	-2.21782	4.04228	3.60926e-05
LHB	2.36896	-1.89125	3.63572e-05
SUN3	4.50893	-0.211771	3.64079e-05
FTCD	5.77041	0.563018	3.67454e-05
DHRS2	5.23644	3.81236	3.68338e-05
MMP13	5.81021	7.59305	3.77951e-05
TSPAN10	2.4403	2.86553	3.77951e-05
LTF	-2.91219	8.89451	3.78342e-05
TIGIT	2.03143	2.79901	3.79735e-05
ADTRP	2.73988	3.00211	3.79763e-05
CTLA4	2.19926	1.98482	3.8588e-05
LUM	2.28855	8.50834	3.89363e-05
ASPHD1	2.52176	2.08478	3.90468e-05
APCDD1L	3.15553	2.45679	3.95773e-05
TTBK1	2.33649	-0.931417	3.96852e-05
MYL7	5.1938	-2.74216	3.98161e-05
ADCY10	4.11781	0.253222	4.00907e-05
BST2	2.44226	7.51764	4.01738e-05
TTC29	-3.11494	-0.839583	4.05414e-05
CELF5	2.24845	-1.74148	4.11123e-05
PTPRN	4.25987	1.34719	4.15477e-05
UCHL1	3.84474	5.98603	4.19704e-05
KLHL30	-2.21575	0.971014	4.19838e-05
CEBPE	3.59602	-1.08808	4.31875e-05
PLCXD3	-2.18998	-1.74592	4.33492e-05
ADGRE1	2.8904	1.14552	4.42816e-05
TCN1	-2.42402	5.16004	4.4421e-05
NKX2-5	4.94611	1.06772	4.45247e-05
PCSK1	2.08691	1.41776	4.46052e-05
CCDC38	4.11289	-0.904504	4.47847e-05
REN	-2.05129	-1.8884	4.51687e-05
PRTN3	-2.73668	-3.85998	4.55926e-05
AEBP1	2.01938	8.23346	4.5945e-05
TMSB15A	2.94812	-0.463619	4.68954e-05
KRTAP19-1	7.81814	-1.1062	4.72834e-05
B3GNT6	-2.83954	1.88915	4.73141e-05
TFAP2E	2.15648	1.68881	4.90783e-05
PDIA2	4.97646	1.05638	5.02127e-05
AC010255.3	-2.02682	-3.63846	5.03423e-05
GRK7	3.37103	0.174021	5.05716e-05
KLF17	3.72932	-3.18554	5.09635e-05
MAST1	2.19883	1.05063	5.17908e-05
ERBB4	-2.13102	-0.308776	5.18674e-05
ASPRV1	4.81986	5.6329	5.2535e-05
SYT14	3.62268	1.40502	5.47899e-05
PHF24	2.76966	2.07024	5.78457e-05
FOXD4L1	2.42515	-2.74905	5.79834e-05
PRSS3	-2.21688	4.70345	5.96347e-05
CCDC63	-2.27091	-3.46842	6.07966e-05
CAPN11	2.04937	-0.816906	6.11962e-05
RNFT2	2.48663	1.81825	6.21089e-05
DLGAP3	2.53586	0.164055	6.33202e-05
CAMK1G	2.17642	-0.69038	6.35388e-05
LRRC30	-3.60668	-3.63889	6.42739e-05
TNFRSF8	2.01047	1.13758	6.42892e-05
FOXN4	-2.85707	-2.87512	6.45123e-05
SMPX	-3.10534	2.16097	6.58067e-05
SMIM31	-2.79575	-0.615446	6.61861e-05
AGRP	3.71278	-3.7283	6.65474e-05
ANO1	2.86267	7.83858	6.69643e-05
DSC1	4.47	4.28879	6.72659e-05
LY6K	2.06703	4.90765	6.83222e-05
GAL	3.58647	2.14773	6.87581e-05
HNF1B	-2.05475	-2.26419	6.87806e-05
IL5RA	-2.09261	-0.46931	6.87846e-05
TCHH	4.56667	4.67975	6.88681e-05
ANGPTL7	-2.21176	-1.70443	6.88927e-05
PTX3	-2.06352	2.06494	6.99497e-05
B4GALNT4	2.2568	3.57606	7.00316e-05
PROC	2.78402	1.4375	7.04565e-05
BPIFB6	-3.19099	-3.06623	7.13375e-05
ENPP3	-2.00357	-0.451059	7.23452e-05
ANKRD30BL	-2.44248	-4.23677	7.28457e-05
OR2B6	3.12514	-1.99936	7.42168e-05
MYBPC3	2.11245	-1.79948	7.42829e-05
HMSD	2.44807	-0.00787343	7.49526e-05
HKDC1	3.62653	2.3149	7.72859e-05
ZDHHC19	3.25575	-1.41658	7.8304e-05
GOLGA6L2	3.2171	-1.99413	7.8304e-05
C19orf84	3.18391	-0.858231	7.86789e-05
NEU4	-2.12885	-0.550093	7.88011e-05
GLI1	2.78858	2.81062	7.91517e-05
C1orf68	5.56301	0.457221	7.93045e-05
TEX26	-3.12277	-2.23791	8.02494e-05
KRT71	3.65971	-1.841	8.02792e-05
HIST1H3H	2.24907	2.38836	8.057e-05
ENPP7	4.67711	-3.1087	8.23176e-05
DPEP1	3.17343	0.0797251	8.27117e-05
ADCY2	-2.07615	2.20748	8.39302e-05
DGKG	2.62263	2.79194	8.42094e-05
SERPINE1	2.52877	8.50791	8.49779e-05
NUTM2F	3.31318	-3.45901	8.60263e-05
ASCL3	-2.46689	-3.76775	8.62196e-05
NRCAM	2.97186	4.98788	8.79254e-05
CCDC8	2.61159	3.78037	8.95134e-05
ARSI	2.8387	4.48205	8.96567e-05
CXCL13	2.66757	4.42899	9.00676e-05
ASIP	2.28437	-2.38191	9.08108e-05
TMEM130	2.54608	-0.361589	9.28153e-05
FGF19	8.2343	3.11124	9.43767e-05
SP8	4.31205	-0.827582	9.46065e-05
COLEC11	3.30995	1.57132	9.46065e-05
MCHR1	3.52307	-0.110613	9.49498e-05
SLCO1B1	4.24355	-2.7753	9.62349e-05
AFF2	3.2234	1.72849	9.62476e-05
ADD2	3.73828	3.60626	9.69787e-05
SLC12A5	2.6716	-0.201939	9.92248e-05
CGB5	5.11028	-2.79666	9.92304e-05
ASIC4	3.2043	-1.94213	9.96411e-05
SDK2	2.31802	5.20395	0.000100101
SLC9A4	-2.57813	2.43552	0.000100352
MYH3	-2.11079	3.70155	0.000100462
SULF1	2.15451	7.25828	0.000101816
GTSF1L	2.95138	-3.3245	0.000102302
PAX3	5.31983	0.0796772	0.000104278
CSAG2	6.30013	-0.63318	0.000105877
LAG3	2.07591	2.79115	0.000107047
NR5A1	7.80193	3.82347	0.000107196
AC007040.2	2.5178	-2.71351	0.000107431
ZP4	6.07801	-2.69272	0.000107461
SLC22A11	4.25539	-1.10169	0.00010751
MAGEA11	6.65409	3.2837	0.000109505
ACER1	-2.27699	0.745133	0.000110456
HAPLN1	2.37585	1.57148	0.00011248
PRDM13	3.36112	-0.386733	0.000113339
BPIFA2	-2.33361	-3.76245	0.000114162
GLIS1	2.14577	1.1459	0.000114855
ELOVL3	2.30073	-0.739087	0.000118627
LHX3	6.10771	-0.721826	0.000118627
HEPACAM2	-2.30223	-1.79142	0.000119805
PNPLA1	3.32932	1.14482	0.000120018
RIMS2	2.85624	2.5634	0.000122001
ESPNL	3.28424	1.18107	0.000122132
HIST1H3G	2.20151	0.498206	0.000122434
TSPEAR	3.82025	0.0893983	0.000125509
KRT75	3.8549	5.67196	0.000127216
TGFBR3L	2.51672	-0.830533	0.000130744
SLC5A8	-2.82966	0.692277	0.000132524
TSKS	3.70292	1.60034	0.00013443
GOLGA6L7	7.0443	0.208237	0.000135807
ROR2	2.14398	4.01128	0.000137219
GPR50	6.87802	2.08909	0.000137219
IGFL4	3.56963	0.398829	0.00013741
AL049839.2	-2.07296	-2.0034	0.000138966
SLC30A3	3.297	0.65616	0.000139027
SIGLEC15	2.47116	-0.835829	0.000139982
CNGB1	3.71955	3.739	0.000140249
ADAM23	2.98586	5.76099	0.000141812
LCE1F	5.95043	0.999357	0.00014203
CCR8	2.25886	-0.162651	0.000142455
IL24	3.0471	3.87512	0.000142567
GPR158	3.26702	1.98367	0.000143548
CDSN	4.77656	1.3862	0.000146865
LHX9	4.66767	0.530488	0.000146868
MAGEA12	9.96872	2.79795	0.000147008
C6orf141	2.37386	3.05787	0.000147467
CHRM1	-2.40355	-0.733263	0.000147979
P3H2	2.54414	7.17167	0.000148673
LRRC3B	-2.36012	-4.04998	0.00014879
SFTA3	-3.02684	-2.96234	0.00014935
ARHGAP36	-2.27028	-1.93268	0.000150734
FOLR1	-2.33423	2.46667	0.000153393
CHST9	-2.59538	3.31807	0.000154406
SLC29A4	2.12581	3.17307	0.000157608
NLRP10	4.15039	-0.199216	0.00015762
SH2D5	2.71538	3.6469	0.000159714
ALPP	5.74952	-1.26501	0.000161125
FOXH1	3.991	-0.36694	0.000163339
CASP5	2.07304	-1.32693	0.000164072
HOXB8	3.41489	-0.2363	0.000164817
WISP3	3.38168	1.25797	0.000173733
DEFA3	-2.93571	-3.50736	0.000173989
CPA2	4.38137	-1.24167	0.000176296
STRA8	5.88666	-0.00818879	0.000176591
DLX4	2.02683	2.16087	0.000178046
RASD2	2.83758	3.26307	0.000179385
HIST1H2BE	2.16652	-2.25824	0.00017939
GBP7	2.2665	-2.83609	0.000179473
ERVV-1	6.13877	-1.94276	0.000181686
C12orf42	2.48464	-2.0102	0.000182164
HBD	-2.19086	-3.28964	0.000183086
FOXD3	2.97753	-0.262225	0.000185071
FOXL2	3.66485	1.84475	0.000185503
UCN	2.26447	-0.700134	0.000188335
BGLAP	2.09051	-1.14147	0.000190432
COL5A1	2.26748	8.79919	0.000190768
PTX4	5.78788	0.478633	0.000194888
KRT82	3.73579	-1.84863	0.00019588
TRIML2	5.65935	0.343296	0.000197011
AXDND1	3.18384	-0.650299	0.000199042
DMBX1	3.54955	-1.0106	0.000200028
CABP1	2.55446	-0.476816	0.000204947
SSTR2	2.45377	1.32574	0.000215227
BTBD16	3.86748	1.37312	0.000217968
ADGRL3	2.44651	3.00877	0.000220777
SMIM24	3.25026	-0.306953	0.000224531
CDH8	2.37469	2.18898	0.000226253
LGR5	4.26187	3.62384	0.000226744
RDH8	3.24709	-2.85444	0.000226803
RASGRF1	2.44097	0.105068	0.000227171
HIST1H3B	2.34531	-2.16843	0.00022908
TGM7	-2.28294	-2.06971	0.000233638
CEND1	2.19524	-0.705355	0.000235987
GPR149	6.07711	-0.189634	0.000236506
TEX15	6.07926	0.75327	0.000241121
GABBR2	3.22795	-1.24847	0.000242031
DISP3	3.48223	0.216602	0.000244188
SLC26A10	2.52176	-2.03662	0.000247377
MAGEA1	9.6398	2.58212	0.000247606
SLC2A14	3.2918	-1.59713	0.000249586
CCDC154	3.04888	0.193405	0.000252327
SCN2A	3.97389	2.24028	0.000257039
NMRK2	-3.25046	0.53119	0.000257172
ADGRB1	2.86609	2.42795	0.000257351
SPATA21	6.28976	-0.31899	0.000259457
PIANP	3.14128	0.611956	0.000260966
SCUBE3	4.55788	4.30461	0.000263829
MAGEA4	7.60987	5.06572	0.000267349
DCSTAMP	4.08616	-0.432626	0.000268925
UNC13A	3.41175	1.06542	0.000270287
RSPH6A	5.0263	-2.49348	0.000271725
JAKMIP2	3.58196	2.36652	0.000273298
KRT9	3.30394	2.86058	0.000278691
MMP20	4.77959	-1.38378	0.000280201
POU6F2	2.51083	1.97473	0.000281821
HMX2	4.86896	-1.60853	0.000284062
KCNB1	-2.20031	0.022696	0.000288125
RIIAD1	-2.59377	-2.18514	0.000296811
KIAA0408	-2.32299	-3.79095	0.000303311
HTN3	-3.13447	-3.33288	0.000303387
PPP1R27	-2.40219	1.12736	0.000307344
TMEM52B	3.02313	0.283679	0.000310287
ATP6V0D2	2.51688	0.332976	0.000314723
SLCO1A2	2.87493	2.1581	0.000314779
ERVV-2	6.07069	-1.97652	0.000315539
RXFP3	3.64916	-3.775	0.000315539
GPR12	-2.02703	-2.8967	0.000318314
APLP1	2.07563	1.90261	0.000320413
TMEM145	2.45723	-0.891422	0.000323399
TPTE2	3.28323	-2.79453	0.000327144
SAGE1	8.6611	0.909602	0.0003294
ASPN	2.43534	4.80742	0.000332058
COL1A1	2.30312	12.0058	0.000333523
KLK14	4.40672	4.64219	0.000338444
PPP2R2B	2.88246	2.58471	0.000339718
TCF15	2.63087	0.298552	0.000340095
RBFOX3	2.71484	-1.98132	0.000340285
AMZ1	2.75297	0.309937	0.000340345
TMEM200A	2.15717	2.27031	0.000341687
OR6C70	4.01188	-2.31695	0.00034201
AC008687.4	2.07954	-2.3961	0.000342801
TMPRSS15	5.48602	-2.03166	0.000344478
CRYBA2	3.9111	-1.53346	0.000345162
MAGEA9B	7.59486	0.237165	0.000347742
SYCP2L	3.34846	-0.751209	0.000348656
KRT16	3.18887	12.7192	0.000349878
PTH2R	4.17425	2.02998	0.000354098
PRAP1	3.17942	0.123893	0.000355478
NETO1	3.40736	-0.761731	0.00036304
SLC5A11	3.67261	-0.68971	0.000365833
CHRM5	3.16663	-0.910399	0.000368513
CAPN9	-2.10714	0.38076	0.000370431
GDF6	2.61167	-0.569643	0.000378341
ANKRD34B	4.58265	-0.593305	0.000378756
TBPL2	2.89946	-3.908	0.000383853
FOXC2	2.44135	1.87294	0.000390167
HOXC12	7.32629	-0.867247	0.000392392
ALX1	3.72738	-0.453054	0.000398836
SCGN	-2.66196	-3.35194	0.000402892
PKHD1	3.96052	0.379549	0.00040356
CPN2	2.8874	-2.79547	0.000404002
ANKRD33	4.41572	-3.75926	0.000404308
RHBDL1	2.13137	1.93062	0.000406187
POTEF	2.76996	-1.4444	0.000412216
KCNG3	2.66315	0.330187	0.00041246
NKPD1	2.04517	2.25987	0.00041317
OTOA	2.03354	-2.58658	0.000421387
TSGA10IP	4.55948	-0.493455	0.000428204
TENM3	2.24264	4.4275	0.000430182
TRIM67	3.94864	-1.14947	0.000433454
GALNT9	2.24183	-2.17563	0.000436797
ADRA1D	2.04551	-1.48533	0.000441113
KRT85	5.71626	-0.526946	0.000443156
HIST1H2BM	3.34725	-2.95072	0.000445654
PAEP	4.21603	0.608617	0.000448326
CSRP3	-3.34156	3.98523	0.000450394
CFHR4	4.87523	-2.58435	0.000456037
YJEFN3	2.38864	1.2946	0.000458117
SFTPA2	-2.31236	-0.319819	0.00046046
IFNL3	4.5704	-3.68778	0.000469884
CST9	-2.35142	-3.41305	0.00047141
CCR3	2.62365	-1.78701	0.000475316
LRRC55	3.54361	1.01431	0.000482325
ATP8A2	2.74386	1.02027	0.000483603
GCK	2.55705	-0.335135	0.000489946
LCE2B	8.69565	-0.28393	0.000497401
TERT	2.31024	-0.615336	0.000501783
NRG3	-2.17725	-2.34838	0.000503585
ADRB3	2.73304	-3.48214	0.000504825
CLDN18	2.7711	-0.334963	0.000505064
CHODL	2.24875	2.41726	0.000507995
APOC2	2.49409	-3.13783	0.000520522
SLC22A31	3.26497	-0.258473	0.000523393
SULT4A1	3.49559	0.424606	0.000535412
OXCT2	2.38435	-1.52974	0.000538052
TCF24	2.19247	-1.44834	0.000546129
COL23A1	2.16951	2.26281	0.000548492
MYF6	-3.09684	1.60147	0.000549887
DCC	4.23516	1.13981	0.000550854
VIL1	5.31462	0.491794	0.000554538
SHISA2	3.12178	4.20594	0.000559009
TMEM235	5.35916	-2.16315	0.000559264
ASCL1	-2.03319	-1.74711	0.000561381
HAPLN2	4.26603	-1.34092	0.000561381
HBQ1	4.3856	-2.65765	0.000567339
TRIM9	2.38471	1.58209	0.000580251
SHISA7	3.70514	-0.624063	0.000601031
F2	5.09777	-1.2804	0.000602734
TMEM155	2.93366	-1.68917	0.000610343
CXCL14	2.59136	9.78728	0.000610615
CPN1	4.24515	-3.85812	0.000610848
CLEC1B	2.54295	-2.38377	0.00061203
CSAG1	6.56676	2.28291	0.000612988
MAGEB6	5.72191	-2.21391	0.000613549
CXCL9	2.87703	6.31412	0.000618013
HIST1H2AI	2.02107	-0.380709	0.000621282
CCL7	3.42934	-0.473863	0.000623134
TREML4	3.57919	-2.67123	0.000625177
B3GALT5	-2.15725	3.24233	0.000649526
SLC24A2	2.19713	0.305846	0.000657537
HIST1H2BI	2.74022	-3.59762	0.000660301
CASP14	4.84409	5.3505	0.000660877
HLA-G	2.29567	3.66857	0.000675925
HK3	2.08236	2.43883	0.000684759
SSX1	4.49003	-3.24493	0.000697681
GPR156	2.34165	0.833814	0.000698388
SLITRK4	-2.02779	1.16662	0.00070376
KRTAP1-5	3.21648	-3.33857	0.000704132
DRD4	2.07965	-0.105429	0.000708917
PACSIN1	2.09621	-0.0765084	0.000714871
SEC14L4	3.20348	0.491033	0.000723167
CXCL8	2.20391	6.66405	0.000726938
AMH	3.13581	0.808839	0.00072938
MYH8	-3.00275	1.10213	0.000733009
OR1F1	3.50202	-3.34805	0.000745537
NPBWR1	3.00606	2.22172	0.00075165
HOXB13	4.53058	1.1418	0.000752632
CNTNAP2	3.21758	4.80971	0.000753621
MPP4	2.20094	-0.902043	0.000756182
OR7A5	3.55955	-1.4836	0.000757005
ANXA13	2.94343	-1.22813	0.000763044
TRIM54	-2.46057	2.37116	0.000767678
AMDHD1	3.47921	1.06984	0.000768514
PLEKHS1	-2.05816	2.94253	0.000772542
ASTN2	2.13027	3.58721	0.000772919
BRSK2	2.48377	-0.187722	0.000780713
DPEP2NB	4.54211	-2.30496	0.000791502
WT1	4.48421	-1.47281	0.000795672
SLX1B	2.78856	-3.78157	0.00079715
NEUROD2	5.07689	0.890486	0.000810985
ADAMDEC1	2.24061	2.80808	0.0008149
TMEM163	2.18184	1.59817	0.000817862
SLC13A5	3.66823	3.4306	0.000818405
KCNF1	2.79677	-0.448536	0.000829769
HEMGN	-2.01218	-4.02219	0.000844079
CLEC6A	2.82673	-2.88694	0.000846647
IL17F	-2.39873	-3.26132	0.000861602
LYG2	2.3983	-2.25608	0.000864271
CLEC2L	4.15525	1.39841	0.00086805
SPDYE2	2.22203	-2.58024	0.000875103
HHIPL2	3.11765	-0.541679	0.00088259
PIGR	-2.37331	7.46481	0.000897572
MAGEA8	5.36581	-0.982208	0.000899048
LRRC31	-2.2548	-2.38705	0.000899878
LHX1	3.95927	0.526778	0.000906761
GTSF1	3.81986	2.45816	0.000906761
CALHM1	4.95771	0.577161	0.000913253
XKR9	2.11937	0.894633	0.00091332
IL36G	2.50265	5.67586	0.000919363
CREG2	2.43843	2.7901	0.000919529
PDZK1	2.6237	-0.2864	0.000920688
LRAT	3.58667	3.49118	0.000927975
LIN28B	6.96519	-1.15187	0.000930658
RTBDN	2.99762	-1.20504	0.000931455
PAPPA2	3.6386	0.946072	0.000934251
PNPLA5	4.3927	-2.68576	0.000940484
HNF1A	4.79503	-0.893516	0.000950236
GRIA3	2.23874	0.755755	0.000967686
HIST1H2AL	2.01385	-2.67766	0.000978036
APELA	2.56086	-0.658623	0.000991146
HIST1H2AE	2.04897	1.50022	0.00102112
CHRNA9	3.63553	0.0975201	0.00102135
ACTL8	4.26158	0.289494	0.00102414
CT45A10	7.65349	-0.0367801	0.00103139
ARPP21	-3.0007	0.847096	0.00103561
MAGEB2	7.96129	2.40781	0.0010358
KRTAP4-8	-3.04089	-4.15541	0.00103966
BCAN	3.0421	1.36007	0.00103966
SPRR4	3.85674	3.96152	0.0010504
TNNI3	2.67653	1.12137	0.00105394
CCDC140	5.38317	-3.13434	0.00106037
TGFBI	2.19859	9.52612	0.00106082
QRFPR	4.25781	1.01613	0.00107736
HIST1H1T	3.47579	-3.58888	0.00108152
CLDN6	3.82347	-0.504341	0.00108396
MUC17	4.18583	-2.40884	0.00109672
PTPRR	2.25782	-0.634452	0.00110384
CGB8	4.03448	-2.51508	0.00110803
DPYSL4	2.03331	2.38758	0.0011135
DISP2	2.26577	1.77413	0.0011135
LCE3A	4.62813	2.07778	0.00111403
LCE1C	3.39985	0.524278	0.00113586
C19orf81	2.89483	-2.17638	0.00116906
SLCO1B3	3.42775	2.12765	0.0011771
CPA5	2.2506	-1.74838	0.00118006
LCE6A	7.15546	-1.72961	0.00119689
CDX2	5.42487	-0.297145	0.00120469
IQCM	3.34255	-2.61334	0.00121653
PAQR9	-2.14702	-3.02266	0.00122751
TBC1D26	3.98589	-3.98889	0.00122985
C5orf60	2.53014	-2.94091	0.0012336
CCNA1	3.1219	3.87267	0.0012336
EXD1	2.41593	-3.42519	0.00127214
KCNJ4	4.04833	-1.27567	0.00128095
ALOXE3	2.30071	3.78821	0.00128462
TMEM151B	3.42162	0.221343	0.0012885
KRT84	3.7023	-0.144412	0.00130541
SPINK6	5.04644	3.86524	0.00132115
ST8SIA2	2.24497	0.744651	0.00133651
RHEX	2.27296	2.05788	0.00134206
GATA4	4.80805	0.998409	0.00135089
PRKCG	3.32972	-1.39494	0.00135122
RFPL3	3.55882	-3.80944	0.00135289
SYCP2	2.12175	2.16501	0.00136585
C11orf87	3.66919	0.559993	0.0013663
LCE2C	7.07409	0.0072344	0.00137992
FOXJ1	-2.22732	2.78794	0.00139412
ASCL5	2.55278	-1.11479	0.00139703
ANKLE1	2.19904	1.09595	0.00143304
RAB6B	2.36867	4.56423	0.00144084
DPPA2	6.70448	-0.973674	0.00144335
LRRC26	-2.25073	-1.08791	0.00145075
KIF12	2.65977	0.577505	0.00146914
GUCA1A	2.61614	-1.33495	0.00147358
SMC1B	2.7592	-0.319259	0.00147654
SULT1C3	-2.58901	-4.20522	0.00148102
NKAIN2	3.04917	1.74877	0.00149228
FOXI1	-2.17691	-1.38986	0.00149265
SYNGR4	3.13165	-0.780159	0.00150752
CLDN10	-2.17433	2.90401	0.00150752
CPB2	3.37197	-3.40962	0.00151678
MAGEC2	9.63027	1.31604	0.00152633
IFNL1	3.03925	-2.21821	0.00153796
NFE4	5.23553	-0.389051	0.00154085
DMRT1	3.90931	-1.01771	0.00154557
POU3F2	3.31208	-2.05313	0.00154557
SPZ1	5.61668	-2.9749	0.00157308
JPH3	3.04162	0.837149	0.00159217
OR51E2	3.11193	-1.56009	0.00160959
ASB5	-2.98071	2.04638	0.00161895
GBP5	2.00585	5.54111	0.00161917
DKKL1	2.04396	-1.45459	0.0016254
LENEP	2.34888	-3.84581	0.00163104
OR2I1P	2.40085	2.4731	0.00164466
RIPPLY2	3.9528	-1.42733	0.00164937
EXOC3L4	2.29539	1.00698	0.00165112
HIST1H4B	2.32012	-3.59141	0.0016524
PNMA5	6.22031	1.85042	0.00165308
L1TD1	2.8927	-1.33848	0.00168606
SLC25A48	2.85069	1.22078	0.00171682
LCE1A	7.05148	-0.628977	0.00174236
SERPINI1	2.72218	4.13113	0.00178389
PKLR	2.57871	-2.12273	0.00178445
AC107871.1	2.39287	-3.43428	0.00178879
ACOD1	3.10126	-3.06323	0.00180026
ZFP42	6.12909	0.647508	0.00180179
WFDC12	3.84686	3.18991	0.0018124
FGA	5.24065	-1.76065	0.00182059
MYH1	-2.95947	5.32074	0.00182248
DOC2A	2.19205	-0.0076511	0.00183707
SELENOV	3.72211	-3.6988	0.00183827
DSG4	3.87585	1.5691	0.0018538
SLC8A2	2.57529	0.395917	0.00186288
PPBP	3.28569	-0.108496	0.00188156
APOA2	4.12828	-3.50743	0.00189702
SCGB3A1	-2.50936	6.80601	0.00190056
TREML2	2.09811	-0.42822	0.00190623
SMCP	5.11346	-0.835622	0.00191408
TFPI2	3.26807	4.09581	0.00192021
KISS1R	2.16113	-1.85048	0.00192531
PCSK1N	2.52375	0.633409	0.00192531
LCE1B	4.41605	-0.916553	0.00194903
VTN	2.50611	-0.941309	0.00203978
DMBT1	-2.51542	6.67366	0.00206262
BMP3	-2.15309	2.31929	0.00206724
C4orf51	3.69511	-2.09438	0.00208708
C11orf86	5.33172	-1.25647	0.00210664
TMEM151A	2.44374	-1.47322	0.00210959
RFPL2	2.89531	-3.38356	0.00212176
CHI3L1	2.00292	5.80805	0.00213838
CCL25	2.8664	-3.01414	0.00214209
BEST3	-2.29039	0.859096	0.0021916
SPINK7	-2.29923	4.99632	0.00224318
ALX4	3.28088	-0.00671187	0.00229532
GAD1	2.37701	1.76108	0.00229875
HNF4A	2.45715	-1.34469	0.00230988
KIRREL2	3.01601	-0.537572	0.0023374
OR11H4	5.0536	-3.36565	0.00235229
SLC22A1	2.08022	-0.154873	0.00235635
BPIFC	3.26212	1.4249	0.00239782
NKAIN4	2.70515	-1.43251	0.00242204
AADACL3	6.2595	-2.50548	0.00242947
NOBOX	8.17136	2.05939	0.00244647
FGF8	3.28738	-2.96688	0.00247497
AKR1B15	2.05903	3.82138	0.00249304
SLC6A2	2.67333	2.28439	0.00249392
AMTN	4.42762	5.41033	0.0025028
NTSR1	3.38727	0.362215	0.00252824
RBM46	4.94889	-2.23991	0.00254014
IGFBPL1	3.08201	-1.45648	0.00255118
TMEM114	4.07358	-3.21399	0.00256156
PLSCR2	2.19017	-1.91503	0.00257314
LCE2D	6.83661	-0.529471	0.00258993
FABP4	6.40787	9.50114	0.00259843
PALM3	2.0411	-0.51068	0.00261439
CTCFL	6.90116	1.57418	0.00264088
KRT81	2.24568	0.947438	0.00264379
NOTO	3.5698	-3.82716	0.00265741
SNAP25	2.03669	0.271758	0.00269568
KCNJ10	2.61941	-0.666083	0.00269918
NXPH1	4.16754	-3.90448	0.0028081
KLK4	2.94247	-0.6211	0.00281608
TSPAN16	2.16654	-3.79392	0.00282521
IL1F10	2.89986	0.124452	0.00286833
CACNG7	3.84256	-2.86719	0.00287326
RGS6	2.20678	1.07466	0.00289431
OGDHL	2.36909	2.28908	0.0029183
HTR7	2.13444	2.87073	0.00292612
MAGEA10	7.10182	1.95373	0.00292915
CCL20	2.56027	4.37592	0.00293833
PRSS50	4.15824	0.597346	0.00294844
MALRD1	2.50519	-1.28446	0.00295748
MMP8	3.18549	-0.789605	0.00298924
APOC4-APOC2	3.11398	-3.59396	0.00302191
CASQ2	-2.10705	3.06231	0.00310192
NGB	3.63079	0.313583	0.00312459
EPYC	4.47387	1.18047	0.00314483
SPANXB1	5.88737	-1.64062	0.00315686
NPSR1	2.70358	0.401591	0.00318154
ZNF541	2.86159	0.453882	0.00318987
AC004233.2	4.12457	-1.03725	0.00319486
LCE2A	7.42244	0.341323	0.00320392
TMEM88B	2.75489	-1.85499	0.00320686
SOX1	5.33047	-0.448643	0.00323497
CSAG3	4.09365	0.0129962	0.00324897
PCDHB8	2.03741	0.75392	0.00328361
SMIM36	3.42879	-4.24023	0.0033181
HTR3E	3.35722	-2.62023	0.00333479
TAS2R38	2.74187	-3.4514	0.00333479
FCRL5	2.27995	2.6638	0.00333491
SERPINA12	4.82869	-1.24639	0.00336186
SIGLEC12	2.03815	0.749397	0.00338903
NKX2-2	5.21754	-0.471289	0.00340215
NPTX2	2.10721	2.92809	0.00340215
CST1	3.45941	4.29798	0.00341442
LIM2	4.71489	-0.813286	0.00343977
KCNN1	2.08411	0.0102905	0.00344259
FRG2	3.91564	-4.0257	0.0034738
CD70	2.11832	1.48772	0.00347997
TBX4	2.92396	0.889973	0.00348106
MZB1	2.17905	4.79732	0.00351286
KRTAP5-1	2.02828	-2.94708	0.00351451
LCT	3.13417	-1.59875	0.00352683
TNFSF18	2.61275	1.79102	0.00354265
BECN2	3.55978	-4.18621	0.00354265
BHMG1	2.19167	-2.93001	0.00356936
PLCXD2	2.02944	2.08278	0.00362742
DBX1	6.22349	-2.49421	0.00364798
DRD5	2.75621	-1.55517	0.00369847
CD177	3.09847	5.10221	0.00371413
PRR36	2.18079	1.91291	0.00371794
NLRP11	3.16436	-2.2685	0.00374901
POU4F1	3.198	0.089421	0.00379472
MUCL1	4.32217	3.93558	0.00380584
OSTN	-2.0797	-4.0974	0.00383907
IFNL2	3.14168	-3.34713	0.0038486
STAR	2.03397	2.16421	0.00385451
IGFBP1	2.49789	-3.04424	0.0038786
CCNI2	2.0141	0.0902141	0.00388716
SLC35G5	2.76807	-2.28348	0.00390248
ADGRD2	2.08438	-0.133563	0.00392408
LHFPL5	2.05439	-3.18764	0.00395481
FSTL5	5.38154	0.833827	0.00396276
PAH	5.19491	0.14865	0.00398038
CXCL10	2.34946	5.5835	0.00400813
HIST1H3I	2.14308	-3.70391	0.00402522
C14orf180	-2.92552	-3.48538	0.00403056
SCN9A	2.83236	4.03935	0.0040429
IL31	5.64507	-2.96813	0.00404302
C1QTNF12	2.26423	3.52747	0.00405894
PNLDC1	3.65267	2.69124	0.00408984
MS4A15	3.04481	-1.73855	0.00409422
OR56A5	4.11833	-3.92468	0.00415081
SYT3	2.00592	-1.04822	0.00415081
ABCC2	2.02063	1.35693	0.00419107
LCE3D	3.92459	6.39012	0.00421391
CSDC2	2.0372	0.504959	0.00422478
BRDT	5.88838	1.50345	0.00429418
DAND5	2.00276	-2.66335	0.00435445
SULT1C2	2.67191	-1.57405	0.00435996
GDPD2	2.28102	3.36848	0.0043938
RETNLB	2.37667	-3.05751	0.00443959
IGDCC3	2.0374	-3.56515	0.00453144
IL1RAPL2	2.49661	-2.46158	0.00453259
DAZL	2.62126	-3.17089	0.00453321
FGB	4.93419	-2.15174	0.00453688
CCDC155	2.87608	-2.17944	0.00454494
VCX	2.30614	-1.87281	0.00461813
OR6C2	3.14457	-3.34697	0.0046209
NEUROG2	4.08537	-2.67398	0.00464244
C4orf50	2.13342	-2.89718	0.00464795
SERPINA10	2.68404	-2.1536	0.00466815
FGF5	3.88712	0.202719	0.00475239
JAKMIP3	2.39605	1.32373	0.00476794
VWA5B2	2.25475	0.255517	0.00478307
FOXE3	2.54195	-2.5193	0.00479271
CACNG4	2.50105	1.82518	0.0048054
PRAC2	4.99903	-1.54169	0.00481092
PRL	4.42689	-3.77378	0.00481933
PPP4R4	2.03282	2.34495	0.00483761
DPEP3	4.50861	-0.600894	0.00484096
IL13RA2	2.45714	0.426829	0.00485186
GUCA1C	5.43469	-2.09374	0.00486222
SEMA6D	2.01998	3.31134	0.00493477
CT83	7.05667	-1.79628	0.00508915
TEX37	3.8399	-4.05382	0.00511147
CPA6	2.19066	1.15747	0.00511678
ZNF80	2.01148	-2.65311	0.00513295
CHGB	4.10618	4.69704	0.00515258
CXorf67	8.08353	0.862569	0.00524013
IGSF23	2.25546	-3.65937	0.00526327
ANO4	2.5047	-0.142433	0.00529074
SALL3	4.11861	0.46432	0.0053305
PAGE2	9.46771	1.84285	0.00536185
PLA2G2F	3.08148	1.80903	0.00547847
ANKS4B	2.25316	-3.88402	0.00547847
ODAPH	2.66467	-0.856556	0.005589
FCGR3B	2.14939	1.29181	0.00563568
SMR3B	-2.66468	-2.16805	0.00563568
REG1A	3.90421	-2.03917	0.00564223
COCH	2.62544	2.64039	0.00584558
PDX1	3.44876	-2.35215	0.00591353
HOXD4	2.0133	-0.961261	0.00603536
CTAG2	8.92299	0.747229	0.00604031
WNT8B	2.3078	-2.67403	0.00604065
MEPE	2.65814	-4.04312	0.006057
UROC1	3.13857	-2.85821	0.00608936
KANK4	2.51821	2.31103	0.00612849
ORM1	4.51912	-1.03917	0.00612849
SCNN1D	2.31334	4.21436	0.00612849
TKTL1	5.89309	3.52191	0.00627854
RSPO4	3.3116	0.697844	0.00627985
ROS1	3.25162	2.08258	0.00631718
PADI3	2.38396	5.50016	0.00639887
HHLA1	2.5884	-4.05158	0.00650013
KRTAP11-1	6.09806	-2.60041	0.00653436
UPK3BL1	-2.02142	0.085603	0.00653467
IFNG	2.21928	-1.00111	0.00653726
VGF	2.11169	0.409201	0.00656576
KRT79	3.15702	2.35867	0.006585
NPIPB6	2.29666	-2.4936	0.00658863
CDH18	4.11558	-1.623	0.00664175
EMILIN3	2.01957	1.35966	0.00667164
NLRP5	3.65517	-4.14308	0.00670154
INSYN2B	2.43526	-1.79919	0.00670715
TRIML1	3.17426	-1.8123	0.00688575
BHMT	2.6128	-1.28436	0.00689043
HBE1	5.89064	0.213904	0.00689414
EPS8L3	-2.11423	-1.13566	0.00693901
PCYT1B	2.20881	2.17449	0.0069814
IGLL5	2.17856	6.5605	0.00699015
TUBA3E	4.74952	-0.614435	0.00702194
CT45A1	6.56307	-1.04908	0.00709496
SLX1A	2.34286	-3.99397	0.0071773
SOHLH2	3.61728	-0.201308	0.00721738
KCNJ6	2.01096	-1.61028	0.00747088
KIAA1210	2.02563	-3.63472	0.00749601
HOXA9	2.2128	2.45366	0.00754158
AC002985.1	2.35485	-4.14829	0.00759981
GDAP1L1	3.40693	-2.14427	0.00766415
CA5A	2.48771	-2.89611	0.00767932
CLDN17	-2.05327	1.40908	0.00770861
OLFM4	3.58689	2.39521	0.00771108
HAVCR1	3.49932	-2.24182	0.0077351
ATOH7	2.21677	-2.99406	0.00775431
PSG5	3.36642	-0.64877	0.00778591
ZIC3	5.08845	-3.33794	0.00778749
VCX3A	2.93284	-3.34154	0.00786041
SEZ6	4.90728	1.06075	0.0078727
AC020922.1	2.74176	-2.04243	0.00822381
KLK2	3.78894	-0.0461337	0.00837575
PCDHGC5	2.25598	1.13236	0.00838626
PCDHB6	2.35607	1.23149	0.00844067
BPIFB2	-2.65366	5.79014	0.00844565
MAP7D2	2.47033	2.59934	0.00855754
TRIM43	5.9706	-2.72129	0.008625
CYP1A1	-2.06218	1.75421	0.00863397
UGT3A2	2.88333	-0.950471	0.00873839
FCAR	2.05388	-0.994883	0.00876923
CDH2	2.03473	1.91058	0.00882291
SPANXC	5.16144	-3.28216	0.00892154
KRT37	3.59872	-0.0365216	0.00916105
A4GNT	2.2788	-3.33391	0.00923549
C2CD6	2.24733	-0.788537	0.00923985
PTGER1	2.10422	-1.16782	0.00924801
KRT2	3.69868	1.71707	0.00946699
PCDH10	3.19478	1.17787	0.00964152
ADRA2B	2.31983	1.46627	0.00964536
CACNG5	4.36399	-3.26184	0.00965143
GRM1	3.68716	-0.346865	0.00966453
NPHS1	2.93488	-1.7638	0.00981174
AKR1C1	2.22126	8.19666	0.00985743
PROK2	2.53145	-0.366535	0.00985743
SERPINA9	3.68835	-0.0939328	0.00986908
ZSCAN5B	2.47686	-2.97162	0.00992201
NGF	2.02276	0.526407	0.00992345
USP41	2.00561	-3.50996	0.00993362
ALK	2.20896	-0.902269	0.0101526
OTP	2.83677	-3.56757	0.0102347
IGFALS	2.22767	-1.5936	0.0103631
ALDH8A1	2.57509	0.437676	0.0104345
AC233992.2	2.22122	-3.68013	0.0104423
OTOF	2.09899	0.100685	0.0104895
M1AP	2.54131	1.95237	0.0105386
ALB	3.58387	-0.635838	0.0106215
DIRAS2	3.34227	1.00523	0.0106493
ADGRG7	7.19225	2.02387	0.0106613
AC011604.2	2.57489	-3.56869	0.0106873
FAM133A	4.55346	0.501484	0.0107271
CELA3B	4.01038	-3.97756	0.0107603
GALNTL5	3.57881	-4.18203	0.0107866
CES5A	3.76557	-1.44581	0.0108138
LCN12	2.5917	-0.113603	0.0110882
CNTNAP5	2.6359	-2.11136	0.0112047
HGFAC	2.10224	-1.72789	0.0112164
CDK5R2	2.93154	-1.30496	0.0113961
MAGEA9	7.16052	-1.68927	0.0114146
UGT1A8	-2.09513	1.66701	0.0115004
CNBD1	3.3761	-3.91569	0.0115625
FAM69C	2.77223	0.442904	0.0115654
CALN1	3.34832	-0.502166	0.0116487
PCDH19	2.41781	4.02741	0.011748
FAM205A	2.39281	-2.80815	0.0117593
KCNH1	2.27011	0.854969	0.0117714
MUC6	3.89591	1.14381	0.0117964
DSPP	2.0317	-3.8705	0.0118225
MORC1	3.74791	-4.08724	0.0119268
AMER3	4.37192	-2.67348	0.0120473
CLDN19	3.46073	0.854947	0.0121086
C12orf50	2.4688	-3.76461	0.0122434
TAC3	3.91698	-0.393181	0.0122764
GLRA3	2.49237	-1.2713	0.0123141
CGB2	3.70854	-4.11491	0.0123205
C17orf64	2.18785	-3.44995	0.012348
TEX13B	2.76457	-4.18997	0.0125085
CLPS	3.59112	-4.17006	0.0125085
CDKN2A	2.44219	5.27867	0.0125338
LGSN	3.93439	-1.34376	0.0125528
CLPSL1	3.58941	-3.47481	0.0126882
COX7B2	8.15185	-0.831095	0.0127032
MAGEB17	2.9547	-1.85515	0.0127441
MEIOB	3.37128	-2.90121	0.0128094
TENM1	2.64735	1.72179	0.0129455
SLCO6A1	2.0103	-2.12996	0.0129716
RPE65	2.93323	2.10818	0.0131646
HDGFL1	3.63909	-2.50397	0.0132843
KHDC3L	3.69283	-3.43722	0.013352
BEND4	3.00892	-1.03793	0.0133678
PLPPR1	2.56296	0.850023	0.0134257
SLC35G3	3.28937	-1.19307	0.0134311
COMP	2.02994	4.2673	0.013454
[truncated: 226 more rows]

## Sheet: DElncRNAs
The differentially expressed lncRNAs list in LSCC
Gene name	logFC	logCPM	p value
EMP1	-3.96014	10.5776	4.8673e-62
METTL21EP	-5.86519	-0.390402	9.17422e-50
AC008972.2	-3.10731	-0.207422	5.22638e-47
KAT2B	-2.6416	5.11667	8.74084e-46
SCGB3A2	-7.63955	4.17239	4.56999e-44
AC008972.1	-3.29234	-1.29385	8.04759e-44
HCG22	-6.15995	2.20682	2.89098e-43
EXTL1	-5.3604	0.811443	3.13335e-42
LINC02303	-7.88487	0.537231	5.04405e-42
AGFG2	-2.46508	5.70194	1.59397e-41
CLEC3B	-3.77938	3.44272	1.15829e-39
C1QTNF7	-4.23121	0.850594	5.11504e-39
FNDC5	-4.94158	2.97175	6.02695e-39
DLG2	-3.65176	1.67036	1.12663e-38
GPD1	-4.33023	2.53888	2.6286e-38
MYLK3	-5.74956	2.58753	3.99275e-38
NUCB2	-2.15271	6.7907	1.4612e-36
PYGM	-6.67677	6.27369	2.62165e-35
TRIP10	-2.06554	7.32641	4.48361e-33
MAL	-6.00495	8.94565	4.91859e-32
AC005532.1	-4.71842	0.302125	7.37045e-32
PEBP4	-5.46192	1.0105	1.34549e-31
ANKRD20A5P	-4.35777	0.501305	2.23107e-30
LMO7	-2.67292	7.99044	4.17653e-30
MYOM1	-5.13022	4.94442	4.44362e-30
LINC00330	-5.20819	-0.0777784	1.53094e-29
LINC02487	-5.51657	3.91346	2.21161e-29
MPO	-4.2941	0.85018	2.62666e-29
SASH1	-2.976	6.63873	3.53497e-29
LINC02538	-5.21832	0.214566	6.20271e-29
SCEL	-4.01316	7.90578	3.16249e-28
TSPAN6	-2.02792	6.59781	3.08646e-27
FAM107A	-3.20483	3.56542	3.59252e-27
KRT78	-5.00978	8.34842	1.97878e-26
LRRC2	-4.74102	2.45912	1.29861e-25
LINC00443	-5.03772	-2.52629	1.52077e-25
OMG	-4.5847	1.79384	1.63612e-25
ARHGEF10L	-2.09853	6.31709	1.85053e-25
ATP2A1	-5.67545	6.76344	6.74509e-25
RPL3L	-4.0589	3.53482	1.24806e-24
SORT1	-2.03124	7.29893	2.04181e-24
AL512274.1	-2.95393	4.97291	2.22425e-24
CYP4F29P	-4.85125	2.68828	2.77412e-24
ATP6V0A4	-4.10785	3.60392	3.07028e-24
SCIN	-3.6735	4.7629	4.0765e-24
MYOZ3	-4.91954	3.23775	6.83435e-24
KIAA1211L	-2.7677	4.34882	8.12392e-24
NRG2	-3.28406	0.50896	1.61282e-23
ITLN1	-5.12748	-0.371984	1.83856e-23
AL137246.2	-6.61594	-1.33412	2.20956e-23
KRT13	-4.6584	13.3377	2.32492e-23
SPINK5	-3.84641	9.55251	2.85158e-23
CCDC178	-2.93665	-1.6346	3.07542e-23
CLCA4	-4.93721	8.15937	3.41379e-23
LGI1	-4.44978	-1.69797	3.96558e-23
SORBS2	-3.16808	4.66534	4.41305e-23
CAB39L	-2.20335	3.95189	4.62405e-23
CKMT2	-4.54286	3.48075	9.2595e-23
PADI1	-4.58833	6.4022	1.58395e-22
CYP4F35P	-4.23384	-0.714609	1.95451e-22
FMO2	-4.29856	6.58363	3.26464e-22
OBSCN	-2.83346	6.83889	3.52205e-22
RBM47	-2.0223	6.95336	4.40628e-22
MAPT	-3.45213	3.24123	7.34696e-22
S100A1	-3.91298	4.28642	9.90028e-22
FALEC	-4.12653	0.447141	1.11624e-21
FAM166B	-3.57574	0.895491	2.20008e-21
ANXA9	-3.35679	4.81214	2.31254e-21
FHL1	-3.75043	7.50903	5.56006e-21
TJP3	-3.4323	5.18787	6.30379e-21
GNA14	-2.73792	1.85068	7.43433e-21
AC084030.1	-3.56008	-1.95338	8.57503e-21
SORBS1	-2.60708	4.52295	1.72482e-20
LINC00314	-6.76632	-2.9648	2.24919e-20
CEACAM1	-3.28227	6.64907	2.76075e-20
ANKRD20A11P	-3.82336	0.461188	2.89265e-20
ADH4	-4.04528	-1.29648	2.90953e-20
AP003500.1	-3.88479	-1.42451	3.83194e-20
TTC21A	-2.12002	1.91781	3.98138e-20
PLEKHA6	-2.81244	4.48358	5.7215e-20
ESM1	4.95605	3.51003	6.62445e-20
PRH1	-5.43441	4.07539	7.31962e-20
KALRN	-2.32523	4.80333	8.18485e-20
UCP3	-3.21513	1.89993	9.57216e-20
AC104825.1	-2.08471	2.36528	1.29321e-19
AC068700.1	-3.95205	0.0597768	1.57036e-19
NDRG2	-2.52274	7.78376	1.70901e-19
COQ8A	-2.34499	6.23836	1.72506e-19
PIFO	-3.84756	2.29972	1.88504e-19
COL4A2	3.26989	9.82096	2.12679e-19
PLEKHA7	-2.30408	5.81585	2.29626e-19
CMYA5	-4.57269	6.86199	3.55331e-19
AC116345.1	-3.92363	-2.2881	4.94083e-19
LINC00551	-3.77093	-1.78439	6.28153e-19
NME5	-3.93977	0.378242	6.3167e-19
CAPN3	-3.33403	1.76135	1.02993e-18
GTF2IRD2P1	4.39779	2.98883	1.04134e-18
DYNLRB2	-3.73078	-0.0939852	1.75524e-18
C9orf24	-3.86766	1.39059	2.17057e-18
HOPX	-3.32055	7.90939	3.50828e-18
NPY6R	-5.2254	0.601442	3.52203e-18
PCDH1	-2.16918	6.98952	3.57164e-18
MGLL	-2.3283	7.51827	3.64393e-18
AIF1L	-2.53931	6.13962	3.83459e-18
LRRC37A7P	-3.42199	-0.92873	5.32118e-18
PHKG1	-3.40628	2.24333	7.10746e-18
EHF	-2.50529	8.02245	1.65957e-17
ZMYND10	-3.93987	2.41012	1.65957e-17
TMEM232	-3.35373	0.341186	1.89689e-17
PLAC8	-3.3866	5.81446	2.13582e-17
PPP1R12B	-2.00908	5.81307	2.29457e-17
LINC01028	-5.22619	-2.4417	2.34369e-17
ANXA1	-2.57841	12.0959	2.45474e-17
LINC02471	-4.37536	-2.73687	3.05319e-17
ROPN1L	-3.99317	0.994939	7.54039e-17
LINC01497	-4.44391	-2.7844	8.00875e-17
F10	-2.39807	1.24419	8.361e-17
SYPL2	-4.10411	2.70662	1.001e-16
DUOX1	-2.11656	8.02542	1.17822e-16
AC118754.2	-3.63911	-2.58591	1.18769e-16
GCOM1	-3.55057	1.28772	1.27287e-16
CLCN1	-2.78853	0.753606	1.57532e-16
C2orf40	-3.61177	0.873735	1.62852e-16
SMIM5	-2.9734	3.81659	1.63723e-16
CTNNA3	-4.66941	0.914021	2.29982e-16
ATP1A2	-4.66505	5.10464	3.55956e-16
AQP7	-3.44297	0.421608	3.93942e-16
SERPINB1	-2.44216	9.49388	4.86603e-16
MYOT	-4.66002	4.62777	6.23927e-16
HOXD11	6.0189	3.20633	6.28983e-16
AC003985.2	-5.11245	-2.73068	7.01979e-16
THSD4	-2.05707	6.61553	1.13832e-15
ACPP	-2.50883	4.84105	1.36001e-15
PRR4	-5.40774	8.27	1.43736e-15
CFAP52	-3.23846	0.83725	2.04674e-15
NEB	-4.34154	8.14972	2.28674e-15
PDE4DIP	-2.16403	6.56085	2.65115e-15
LNX1	-2.10129	4.9385	2.73829e-15
TPM2	-2.82884	8.20064	2.74506e-15
CGNL1	-2.55357	4.49073	4.0908e-15
GADL1	-4.01997	-1.52517	4.42943e-15
TPRG1	-2.3846	5.7193	4.54352e-15
CDH26	-2.97532	4.6616	4.86683e-15
AKAP14	-4.81076	-0.620135	5.85069e-15
NEK10	-3.05598	0.61226	5.88854e-15
MPP7	-2.06997	6.095	6.64005e-15
ANO5	-3.72056	1.93742	6.68651e-15
TGM3	-4.56303	9.77016	7.29852e-15
AC010595.1	8.12226	0.0120468	9.2596e-15
HOXD10	4.38508	4.00861	9.66017e-15
CATIP	-3.19701	-0.738439	1.19661e-14
AMPD1	-3.89953	2.26051	1.23471e-14
LINC00689	-2.9662	-2.01994	1.47963e-14
GALNT12	-2.12772	4.80037	1.53831e-14
CARNS1	-2.64409	1.88936	1.5962e-14
PACRG	-3.35069	0.39369	1.69947e-14
CFAP43	-3.32938	1.92645	1.69947e-14
DAW1	-4.35895	-0.0128734	1.70624e-14
MKRN2OS	-2.48264	1.35118	1.74783e-14
AC015908.2	-3.22886	-2.86762	2.06449e-14
MLIP	-3.16263	2.94373	2.08718e-14
SNX31	-3.58154	3.71312	2.10944e-14
CEACAM7	-4.17181	5.45441	2.25859e-14
DUSP5	-2.07053	6.90917	2.6398e-14
SCNN1B	-2.86029	5.68941	2.73847e-14
C2orf73	-3.86466	-1.65096	2.87702e-14
PADI2	-3.12172	5.16711	3.40396e-14
DUSP13	-3.59784	2.54952	3.51509e-14
ABHD11-AS1	-2.58088	0.519031	3.8626e-14
LINC01765	-5.18105	-1.69309	5.01833e-14
GCNT3	-3.09264	5.69892	5.19366e-14
CYP4B1	-3.92837	5.02189	6.02333e-14
AC005392.2	-3.48491	2.54931	8.18311e-14
AC002546.1	-3.70571	-3.21611	9.32453e-14
LINC02099	-2.60003	-0.49587	1.04725e-13
ART1	-4.7056	-1.71138	1.12308e-13
MYOM2	-3.42531	3.93525	1.21087e-13
KRT223P	-3.45226	-3.08689	1.21087e-13
KBTBD12	-4.27439	1.02383	1.30678e-13
ATP13A4	-3.11574	5.13244	1.43641e-13
AC022031.2	4.18963	1.08939	1.47591e-13
PAX9	-2.49645	6.57071	1.57739e-13
LINC01489	-3.75996	-3.39998	1.92091e-13
ADGRF1	-3.37434	6.05167	2.08638e-13
EFHB	-3.00599	0.549334	2.39936e-13
SERPINB11	-4.03314	4.75788	2.54766e-13
MYLK2	-3.94914	2.69685	2.91196e-13
CASC1	-3.18443	0.209882	3.58709e-13
NXPH4	3.98457	5.68882	3.81631e-13
KIF26B	3.48	5.53763	4.23052e-13
MFAP2	3.3588	6.54325	5.03726e-13
COL13A1	2.90161	3.45274	5.37136e-13
OR7E14P	-2.58183	2.04304	5.65556e-13
HOXB7	3.02988	4.54724	6.12504e-13
SLC2A6	2.67866	4.02821	6.27505e-13
AL117329.1	4.02371	0.605901	6.38344e-13
FUT3	-2.64666	6.3186	6.39581e-13
SELENBP1	-2.34219	4.82632	6.81113e-13
CCDC170	-2.92502	2.16526	6.83519e-13
CAMK2A	-3.49593	2.34192	7.14027e-13
AC011287.1	5.63148	1.32868	7.54079e-13
AC142086.1	-3.86509	-3.2855	7.62357e-13
COBL	-2.70462	4.51563	9.14918e-13
SPEF1	-3.24415	0.128564	1.00266e-12
PPIL6	-2.33403	1.68437	1.08218e-12
AL161668.4	-3.01729	-2.19741	1.11016e-12
ART3	-3.52914	0.623653	1.18503e-12
FABP3	-2.59348	3.52047	1.33223e-12
MORN5	-4.78798	0.121281	1.35332e-12
AC009093.1	4.84622	0.623519	1.57202e-12
ECM1	-2.72415	9.33975	1.64546e-12
MAB21L3	-2.96019	3.23912	1.70859e-12
AL391361.3	-3.48972	-1.14315	1.70859e-12
HSD17B6	2.4139	2.25686	1.94325e-12
ZIC2	4.54574	4.03435	2.04182e-12
LINC02036	-2.92258	-0.794683	2.36123e-12
FOXD2-AS1	2.33237	2.64621	2.54301e-12
PPP1R42	-3.83877	-1.85712	2.92346e-12
AC107067.1	-2.4588	-2.01758	3.44983e-12
FADS1	3.07167	6.62578	3.51013e-12
ECT2L	-2.90865	0.571857	3.60817e-12
CLDN11	-2.55912	2.50298	3.72456e-12
RORC	-2.63323	3.08697	3.87645e-12
AP002761.4	-2.04111	5.49431	4.08512e-12
SPATA18	-2.15643	3.57712	4.53548e-12
ABLIM3	-2.31506	5.23889	4.70794e-12
MMP11	5.66992	7.85161	4.97437e-12
HSPB8	-2.26049	7.39725	5.90702e-12
SNX10	2.78357	4.74545	6.21587e-12
FAM3B	-3.30936	5.14933	7.1597e-12
ZBTB16	-3.29858	1.6858	7.50598e-12
CLIC5	-2.85266	3.2623	7.622e-12
DNAH12	-3.81881	0.687268	7.84866e-12
LYVE1	-2.55657	3.60951	7.97161e-12
ENO2	3.08726	6.52624	9.11261e-12
PGM5	-2.28628	2.6313	9.96373e-12
GAS7	-2.06189	5.9468	1.02941e-11
LBX2	2.54949	0.701274	1.04654e-11
AL161785.1	-2.19504	-0.29312	1.14185e-11
LEPR	-2.04154	4.67772	1.29055e-11
AOX1	-2.45076	3.40422	1.34879e-11
SPAG17	-2.50439	3.92035	1.5355e-11
CALML6	-2.94528	-0.221232	1.61356e-11
HOXC9	4.05618	1.65908	1.93962e-11
LINC00332	-4.51689	-3.02558	2.00579e-11
Z97653.1	-2.49035	-1.93817	2.12996e-11
ANK2	-2.22856	3.65668	2.15632e-11
ADAMTS9-AS1	-2.51964	-1.26366	2.21904e-11
IL1RN	-2.41087	9.52291	2.29514e-11
CAMK2B	-2.99894	2.47726	2.385e-11
LMO7DN	-2.55455	-2.82613	2.39741e-11
WDR78	-2.36472	1.91063	2.48686e-11
AC254633.1	-2.28029	-0.414918	2.65798e-11
MAMDC2	-2.77465	3.16155	2.9405e-11
LINC01269	-2.81739	1.42416	3.10372e-11
B3GNT7	-2.17587	4.79834	3.10372e-11
AL445426.1	-2.47521	-2.70307	3.39945e-11
LINC02028	-2.71413	-0.466172	3.49739e-11
EIF5A2	2.17582	4.70971	3.60207e-11
VWA3B	-3.39081	1.06609	3.73767e-11
CFAP221	-3.67079	0.500741	3.86716e-11
LINC02163	6.05914	-0.727632	4.03531e-11
C1orf158	-4.2822	-0.724623	4.26264e-11
A2ML1	-2.74324	9.60227	4.59243e-11
SPRY4	2.03669	5.45582	5.33848e-11
AC121764.1	-4.04398	-1.78832	5.44652e-11
CRYM	-2.75145	2.6197	5.87614e-11
CAND2	-2.3914	3.32311	5.93417e-11
SYTL2	-2.06179	4.49899	6.14192e-11
STC2	3.86325	6.0009	6.16254e-11
FIRRE	5.21757	0.789056	6.219e-11
PEG3	-2.22128	1.11529	6.29749e-11
NIPSNAP3B	-2.05466	0.890006	6.40321e-11
ADGRD1	-2.42793	2.90649	6.46843e-11
TNMD	-3.6568	-3.19112	6.70809e-11
SAXO2	-2.8226	1.42598	7.01875e-11
EPS8L1	-2.4385	7.55703	7.59217e-11
FGF6	-3.87583	-3.31816	7.93536e-11
CD24	-2.08945	9.5762	8.02063e-11
CADM2	-3.02884	-0.275993	8.57935e-11
DPF3	-2.25699	0.698124	8.73838e-11
FOS	-2.3017	9.74231	1.01287e-10
CATSPERD	-3.47186	-1.34785	1.06017e-10
DNAH9	-2.85699	2.52268	1.06976e-10
ADAM12	4.16699	6.37541	1.12286e-10
TUBA4B	-3.18585	0.564095	1.12999e-10
RBFOX1	-3.95669	0.936708	1.17991e-10
NR3C2	-2.35585	2.33695	1.19883e-10
CASC9	4.38067	4.30812	1.2004e-10
SLC16A7	-2.17667	4.65166	1.40023e-10
AC096751.1	-2.99954	-2.54748	1.45226e-10
CFAP299	-4.1909	-1.72832	1.46116e-10
PSCA	-3.37632	6.69038	1.55377e-10
AC233266.2	-3.38423	-1.14792	1.55377e-10
FAM81B	-4.34984	0.362823	1.64574e-10
CDHR3	-2.54584	2.94284	1.76116e-10
RAET1E	-2.69663	4.69929	1.91023e-10
BMS1P10	-2.40954	0.2713	1.92054e-10
LRRC71	-3.17061	-0.365564	1.9614e-10
SHROOM3	-2.03721	5.55164	1.9722e-10
UMODL1-AS1	-3.72861	-1.5509	1.99866e-10
TOGARAM2	-2.40982	1.38068	2.0636e-10
AL592424.1	-2.92467	-0.204849	2.10424e-10
KLHL41	-4.54278	5.83837	2.18319e-10
ATP10B	-2.57295	5.35885	2.3194e-10
DRC1	-3.30056	0.972021	2.40035e-10
MYRIP	-2.3416	0.69029	2.44353e-10
BCL2L15	-3.03299	1.49432	2.59477e-10
KIF3C	2.19989	5.5196	2.62944e-10
GRHL3	-2.03514	7.20761	2.68385e-10
RSPH10B2	-3.0208	-2.64567	2.84316e-10
GALNT16	-2.55942	1.7467	2.93153e-10
DNAAF1	-2.75401	1.439	3.2037e-10
CDH11	3.50515	6.75148	3.30241e-10
MYBPC1	-4.83823	7.71258	3.72636e-10
CYP11A1	-3.20269	1.92706	4.07099e-10
LINC00898	5.58017	0.0332483	4.197e-10
RBM20	-2.35163	1.81862	4.23095e-10
DLX6	4.74671	2.82959	4.28057e-10
SGCA	-3.28489	2.54019	4.40294e-10
SLCO5A1	-2.54288	2.28864	4.98829e-10
TMEM100	-2.44174	0.482356	5.16008e-10
AC104041.1	3.99536	0.121698	5.3052e-10
SPRR3	-3.53467	11.4516	5.41843e-10
GBX2	6.48616	0.528187	5.92555e-10
DUSP9	3.46401	4.25306	6.06483e-10
CYP3A5	-2.56182	3.93577	7.16189e-10
AC025539.1	-2.98034	-0.929298	7.53175e-10
SERPINB2	-2.71728	7.34279	7.9291e-10
TRPC4	3.0009	0.465231	7.9291e-10
FADS3	2.65529	5.42367	7.95189e-10
ACTN2	-4.49799	6.82659	8.55397e-10
CCDC17	-2.56987	1.95985	8.62567e-10
CYP2B7P	-3.35233	2.07251	8.79246e-10
DNAH17	4.34441	6.34082	8.95403e-10
DUXAP8	4.17656	3.27305	9.28518e-10
FAM149A	-2.14693	2.14384	9.38454e-10
PLP1	-2.87166	0.688038	9.54544e-10
TNNT3	-3.49624	6.58663	1.02356e-09
TNFRSF4	2.81682	3.10038	1.04049e-09
LHX5	4.59658	2.35455	1.1053e-09
SPAG6	-3.93893	1.56275	1.14077e-09
MAP3K19	-3.28816	0.324416	1.14731e-09
ANKRD23	-2.25845	1.33875	1.15498e-09
DNAH7	-2.50374	0.690646	1.25571e-09
PLPP4	5.12963	2.76036	1.25616e-09
COL7A1	2.28033	9.44039	1.35061e-09
CCDC33	-3.76489	-0.289408	1.3711e-09
SGIP1	2.8692	2.73259	1.42747e-09
ST6GALNAC1	-2.53699	5.76979	1.45295e-09
ESRRG	-2.79498	1.29951	1.45661e-09
SPX	-3.00418	-1.26202	1.50463e-09
LINC01395	-2.67678	-0.694915	1.52576e-09
PYY2	6.11304	3.62602	1.54518e-09
DUXAP9	4.26157	0.712288	1.54569e-09
FRMPD2	-3.51658	-1.37043	1.62932e-09
AC133485.2	-3.71274	-1.98067	1.66342e-09
PRKN	-2.01775	1.47012	1.81355e-09
C9orf135	-4.84738	-0.200448	1.86575e-09
LINC01633	4.06834	-1.36467	1.92855e-09
PI16	-3.04283	2.86614	1.92855e-09
AC130456.2	-3.51122	-1.77131	1.94233e-09
SEMA6C	-2.02045	4.42817	1.95082e-09
CLDN4	-2.01773	9.11765	1.96032e-09
DNAI1	-4.12868	0.602578	2.29874e-09
LINC00900	-2.24651	1.20643	2.41726e-09
AL356515.1	-2.51896	-2.58534	2.72326e-09
HAGLROS	3.32536	1.05086	2.73704e-09
GPC2	3.17921	1.73458	2.73957e-09
CCDC181	-2.2302	0.084554	2.73957e-09
AC021087.3	-3.32992	-1.18249	3.08331e-09
LINC01983	-3.27806	-0.586964	3.26152e-09
DNAH6	-2.85215	1.00333	3.26807e-09
TMPRSS2	-2.6709	5.40434	3.40632e-09
MUC1	-2.13683	7.67377	3.54336e-09
CCDC60	-3.29817	1.60763	3.64714e-09
BNIPL	-2.07137	6.04872	3.90891e-09
MACC1	-2.11931	5.57971	3.97193e-09
ARMC4	-3.42534	0.411547	4.04692e-09
AC087672.1	-3.68634	-3.12221	4.32832e-09
AMOT	-2.41503	4.74953	4.63601e-09
TMEM212	-4.36691	-0.768184	4.65935e-09
LRMP	-2.40394	4.42668	4.98477e-09
RPLP0P2	3.17998	3.26092	4.98477e-09
TRMT9B	-2.37762	1.80885	5.36648e-09
CFAP61	-2.45829	0.22956	5.60697e-09
IQUB	-2.20699	-0.195383	6.44093e-09
NEXN	-2.29256	4.45457	6.49084e-09
OFCC1	4.77368	-0.430193	6.49084e-09
HOXA10	2.83551	3.42205	6.91052e-09
LINC02265	-2.61041	-2.25121	6.91052e-09
NELL2	3.73367	7.14571	6.9205e-09
TNNT1	-2.82218	7.24157	6.93311e-09
SPAG8	-2.34847	0.0436408	7.10974e-09
CFAP100	-2.90516	-0.677473	7.10974e-09
RAET1K	3.88121	-0.281759	7.33274e-09
TDO2	3.72154	3.07121	7.63956e-09
SH2D2A	2.24358	4.11672	7.95279e-09
LINC01943	2.52252	0.362722	8.30939e-09
C6orf58	-4.55324	5.44746	8.57182e-09
FMO9P	-3.19909	0.96511	8.57182e-09
LINC01829	-3.08835	-1.323	8.59965e-09
AC007406.3	3.12021	-0.548748	8.97529e-09
OR7E47P	-2.3812	-0.294949	9.04546e-09
P4HA3	2.97839	2.84463	9.24507e-09
FAM189A2	-2.32066	2.85231	9.43299e-09
C1orf87	-4.38624	0.0437467	1.01455e-08
KLF15	-2.19081	1.43669	1.07126e-08
ARMC3	-3.96982	1.02349	1.08831e-08
C6orf118	-3.85511	-0.31567	1.1068e-08
SMPD4P1	5.72038	0.961166	1.11926e-08
LINC01889	-4.09135	-1.46512	1.12947e-08
CYP2E1	-2.77311	3.74756	1.16909e-08
PRAME	7.44299	5.26609	1.27622e-08
ASB18	-3.01328	-2.86588	1.37828e-08
TTYH1	-2.13456	1.65901	1.37864e-08
C9orf152	-2.94292	2.43095	1.3901e-08
CILP2	3.76643	3.11147	1.42732e-08
NT5DC4	3.45781	-0.577514	1.47514e-08
FP325330.3	4.80548	-1.51973	1.51984e-08
LINC01929	5.42937	1.10436	1.55141e-08
COL27A1	2.1506	6.70921	1.55141e-08
POSTN	3.76583	8.96001	1.59835e-08
SLC22A16	-2.87166	0.0683252	1.6207e-08
AL353770.4	-4.44442	-3.01213	1.64851e-08
LINC02147	-2.67952	-2.68938	1.71255e-08
SMYD1	-5.01618	3.56065	1.79981e-08
IGF2BP1	6.81525	4.55105	1.82238e-08
AQP4	-3.36746	0.308623	1.84284e-08
RGS22	-2.50429	0.172488	1.98434e-08
AL138787.1	-2.68353	-2.66718	2.01502e-08
AC134312.5	3.9038	1.32715	2.10794e-08
LINC01170	-2.86063	-2.27252	2.38483e-08
ATP2B2	-2.7435	0.584975	2.45283e-08
COL4A5	2.22665	7.26074	2.48711e-08
CDHR4	-3.18849	0.777088	2.49446e-08
RHBG	-2.39449	0.965834	2.55766e-08
KCNA1	-2.9808	-1.60863	2.67114e-08
U62317.1	3.25909	3.24179	2.87725e-08
AC007906.2	-2.56562	3.50062	3.05659e-08
PXDN	2.5515	7.84795	3.06557e-08
AC009093.2	2.71795	0.414182	3.27846e-08
DTHD1	-2.53009	1.11355	3.2882e-08
SLC7A14	-2.58666	-2.80242	3.49469e-08
KY	-3.04906	1.25163	3.51057e-08
MYOM3	-2.75213	5.24732	3.8845e-08
ADAMTS12	3.39827	5.51618	4.05343e-08
AC026356.1	2.19769	1.0839	4.14411e-08
SLC17A9	2.57377	3.81019	4.18282e-08
C10orf71	-4.72317	3.43608	4.18315e-08
HYDIN	-2.94918	0.595561	4.19577e-08
CNGB3	3.02333	0.00353784	4.27559e-08
DUXAP10	4.2472	0.498272	4.71355e-08
RBM24	-2.96829	2.64477	4.8028e-08
AC093520.1	4.203	-1.56785	4.82995e-08
KLHDC7B	5.01682	5.78985	5.30426e-08
ERICH3	-3.74313	1.66529	5.5659e-08
TRPM2	2.50875	4.8903	5.58922e-08
ADAMTS7	2.32969	4.04469	5.75299e-08
AC079160.1	3.35633	0.290713	5.96015e-08
AC007611.1	3.0113	0.442181	6.03197e-08
PMEPA1	2.7745	7.99403	6.03197e-08
LINC01614	6.16692	0.73022	6.104e-08
AC113346.1	6.23228	-0.277058	6.20993e-08
AC112236.1	-2.429	0.147039	6.57189e-08
MOV10L1	2.96928	0.690283	6.77516e-08
COL8A1	3.3264	6.14374	7.48659e-08
LINC02450	5.11124	-0.987509	7.69644e-08
AL358334.2	3.02301	1.9022	8.06756e-08
CHRNA6	4.1873	-0.833993	8.4192e-08
EYA2	-2.28691	5.73702	8.41993e-08
EN1	6.04991	3.73779	8.55502e-08
MUC4	-2.79832	8.01769	8.92814e-08
AC127029.2	-4.27016	-2.61159	8.95364e-08
ADGB	-3.69714	-1.18	8.99558e-08
AC105460.1	10.0599	4.45783	9.01065e-08
WDR93	-2.49494	-0.66852	9.01607e-08
AC025575.2	5.56347	1.80033	9.02295e-08
AC005993.1	4.71366	-0.278245	9.06423e-08
CERCAM	2.13097	6.90072	9.16769e-08
AC005165.1	-2.81679	-1.14653	9.65266e-08
RCN3	2.30057	5.95444	1.00409e-07
AL390334.1	3.65945	-0.182427	1.05481e-07
COL6A3	3.07687	10.2594	1.12188e-07
DNALI1	-2.15019	2.85228	1.12188e-07
OTC	-3.01405	-3.37891	1.17242e-07
LOXL2	2.63562	7.13571	1.18642e-07
FBXO15	-2.3072	0.304849	1.22562e-07
GPR176	2.95969	5.64916	1.24565e-07
PCSK9	3.13967	6.84586	1.26014e-07
LRP12	2.0031	5.92653	1.29423e-07
HOXA13	5.18289	1.59987	1.31622e-07
PLEKHB1	-2.10171	2.9004	1.32231e-07
EMX1	3.98402	1.63629	1.3721e-07
SPTB	-2.68918	4.42252	1.37269e-07
PAX1	-3.47995	3.26521	1.37495e-07
LINC01908	-3.25785	-3.08796	1.42586e-07
PLAU	2.51893	8.98079	1.43961e-07
CLCA3P	-2.44877	0.773921	1.47259e-07
HCN1	-3.18536	-2.66912	1.49823e-07
IGF2BP2	2.32568	7.31371	1.55189e-07
AC087612.1	6.97517	2.30062	1.56242e-07
B4GALNT1	3.35204	4.86581	1.61956e-07
LINC02154	6.07261	1.11743	1.66799e-07
LINC01405	-3.20545	0.181829	1.70566e-07
LINC01980	4.49636	2.4272	1.79165e-07
KIAA2012	-3.27876	-0.497162	1.8369e-07
RYR3	-2.33744	3.214	1.8926e-07
FBN2	5.06037	6.94009	1.928e-07
AK7	-2.12518	2.40185	1.928e-07
LINGO1	2.68109	2.6471	1.928e-07
PNPLA3	3.00149	1.64676	1.98284e-07
GP2	-4.60702	4.91007	2.02027e-07
MIR503HG	3.71727	0.677029	2.02782e-07
LINC02100	3.81306	-1.85082	2.13135e-07
BX664727.3	-2.37581	-1.91166	2.13529e-07
CLEC3A	-3.60943	-3.17907	2.15951e-07
COL11A1	6.13665	6.40109	2.15951e-07
AL161618.1	-4.08383	-2.56194	2.20828e-07
LRG1	-2.02916	6.19056	2.37618e-07
TSPAN19	-4.06243	0.285861	2.46259e-07
SPP1	5.05789	8.85516	2.54097e-07
METTL11B	4.26948	-1.33503	2.68676e-07
IL33	-2.24586	4.65471	2.73093e-07
ASB2	-2.04932	4.36053	2.83821e-07
RERGL	-2.25246	-1.68041	2.93629e-07
LAMB4	-2.44891	0.858498	3.25062e-07
AC122710.3	5.32049	-1.09779	3.34651e-07
MSC	2.95266	5.20238	3.5534e-07
2020-03-10	-2.16253	-0.629614	3.56489e-07
LINC02395	-3.1168	-3.01439	3.65326e-07
CLUL1	-2.25009	-0.465911	3.65952e-07
TRIM31	-2.51773	2.26804	3.68388e-07
CA9	5.14326	6.0483	3.74293e-07
PZP	-2.39234	-0.721061	3.83573e-07
ABI3BP	-2.15786	4.7177	3.9528e-07
RGS4	2.81545	3.27906	4.03808e-07
AL357153.1	-2.37589	-0.564765	4.18262e-07
AL157702.2	3.59967	-2.041	4.21002e-07
C1QTNF6	2.34272	6.07016	4.26648e-07
LINC02428	3.86852	0.892078	4.30938e-07
SLAMF9	4.00462	2.31757	4.38662e-07
PNCK	3.81644	4.44287	4.60124e-07
TUBB3	2.43955	3.35598	4.65925e-07
NPNT	2.00874	6.96627	4.67911e-07
LTBP1	2.34406	8.29572	4.77953e-07
AC005753.1	-2.11818	-3.17251	4.83436e-07
CHST11	2.14538	6.24334	4.87483e-07
LINC01940	-3.04594	-1.76929	4.97073e-07
INSYN1	-2.07389	3.65058	5.1159e-07
SERPINA3	-2.7585	0.932287	5.12297e-07
FSD1	3.08924	0.984451	5.12465e-07
FYB2	-2.60023	-0.946944	5.13847e-07
ADGRB2	2.19677	3.54001	5.14499e-07
CLEC12A-AS1	4.25984	0.303561	5.35994e-07
LMO7DN-IT1	-2.50411	-3.34891	5.40409e-07
CLIC3	-2.30657	6.30794	5.44399e-07
CASC15	2.31218	2.73508	5.48928e-07
OGN	-2.68379	3.15455	5.54925e-07
TEX41	4.12394	1.63507	5.54925e-07
TFF3	-3.00125	5.73513	5.56573e-07
FCHO1	2.57579	3.94877	5.62621e-07
PLA2G2A	-2.63416	4.25885	5.72166e-07
AC112721.2	5.01436	-1.60415	5.88831e-07
ALDH1L1	-2.30771	4.0816	6.1439e-07
APOBEC4	-4.29504	-0.491892	6.3274e-07
TMEM238L	-2.86133	0.582739	6.33507e-07
FIBCD1	7.50081	5.07467	6.45801e-07
FAR2P1	7.6254	2.29392	6.65358e-07
AL445307.1	-2.57174	-3.42307	7.08067e-07
KRT17P6	2.94095	0.83694	7.1569e-07
LINC00941	3.31974	2.20028	7.34733e-07
LHCGR	-2.79916	-3.38642	8.02676e-07
DLX2-DT	4.80063	-1.29703	8.06056e-07
AC012531.1	4.85386	-1.44444	8.10275e-07
ZNF503-AS1	-2.51174	1.72649	8.18303e-07
AC013470.2	-2.8758	-2.00012	8.39233e-07
AC026356.2	2.00782	-0.69138	8.53972e-07
TOX2	2.46982	4.3918	8.53972e-07
RASL11B	2.75143	2.65418	8.53972e-07
PKNOX2	-2.02468	1.66501	8.53972e-07
COL22A1	4.87338	4.70897	8.702e-07
TNFSF4	2.54861	2.79839	8.95303e-07
INHBA	3.81848	7.55752	9.08897e-07
CD300LG	-2.14403	-1.6633	9.32333e-07
LINC00634	2.66103	-1.37273	9.44089e-07
CLDN14	3.58125	0.683377	9.45824e-07
AC020637.1	-3.49125	-2.17291	9.82998e-07
KCNE1	-2.09003	-0.604425	1.03646e-06
LINC00519	2.94499	2.88713	1.04597e-06
SYT8	-2.40443	5.34385	1.06188e-06
TMPRSS11BNL	-3.02009	2.93269	1.1006e-06
ICAM5	2.67354	3.01342	1.11302e-06
MUC20	-2.18584	5.68542	1.1158e-06
RASGEF1A	3.21909	4.37685	1.16675e-06
SORCS1	-2.2941	-0.566181	1.26969e-06
NDST1-AS1	-2.22479	-2.79771	1.27573e-06
FAP	2.72349	5.09378	1.27841e-06
AKAP6	-2.08243	4.1156	1.29929e-06
LINC01234	6.73725	2.98067	1.34935e-06
BX005040.1	-3.67333	-3.36771	1.38996e-06
PILRA	2.03797	2.98665	1.40774e-06
AQP9	3.32734	3.36399	1.41295e-06
ASB4	-2.94432	-0.734418	1.42273e-06
LINC01225	-2.45836	-2.80025	1.43727e-06
KCNQ5-IT1	4.92516	-2.63793	1.44614e-06
WFDC2	-2.67455	7.59229	1.45192e-06
LINC01014	-3.08125	-3.18915	1.57114e-06
AC016949.1	2.03083	-0.913508	1.58656e-06
LINC02043	3.24207	-0.923102	1.59536e-06
DLX1	3.26981	2.40642	1.61417e-06
PPEF1	3.19212	0.546745	1.6588e-06
GABRD	3.06329	1.23607	1.71638e-06
THY1	2.21723	7.17303	1.72915e-06
ARX	-2.28644	-1.05424	1.85796e-06
SEMA5B	2.69639	2.16647	1.87321e-06
MYO18B	-3.03538	3.91957	1.89586e-06
AL359091.5	2.61134	-0.299689	1.90055e-06
UGT2A1	-3.43504	-1.01421	1.90066e-06
AZGP1	-2.86968	6.26205	1.90399e-06
RCOR2	2.63863	3.36735	1.95954e-06
KCNE4	2.03544	3.01421	2.00234e-06
LINC01694	5.13263	3.45852	2.01753e-06
LINC02243	-2.16441	-2.97881	2.02995e-06
AL139327.2	5.64653	-1.1046	2.13003e-06
AL359771.1	4.21139	0.46084	2.15493e-06
ONECUT2	3.93554	1.94553	2.19541e-06
FTLP10	-2.75416	-0.219915	2.2661e-06
GGT1	2.31941	4.44059	2.29028e-06
AC010343.3	4.74959	0.283851	2.35e-06
COL12A1	2.2835	9.15578	2.37211e-06
LINC00668	5.26597	3.61849	2.39732e-06
LINC01571	-4.16746	-2.73079	2.68087e-06
AC006206.2	2.49937	1.771	2.81749e-06
FAR2P4	8.86341	0.720967	3.09002e-06
FKBP9P1	2.444	2.83339	3.16372e-06
GALNT5	-2.1449	5.83125	3.16788e-06
APCDD1L-DT	4.00636	1.96808	3.17e-06
ZBBX	-3.51623	-0.194136	3.2396e-06
KRT17P1	3.01648	1.49618	3.26293e-06
AL645924.1	-3.24977	-3.06445	3.26829e-06
AC156455.1	4.042	0.80829	3.56572e-06
AP000769.1	2.16403	3.09036	3.61834e-06
BGN	2.25845	9.53204	3.84129e-06
ABO	-2.01859	5.92934	3.85835e-06
TBX2	2.31916	4.58326	3.94497e-06
CHIT1	5.46127	4.31735	3.99581e-06
COL4A6	2.92182	6.42419	4.01083e-06
AC116049.2	3.55053	-1.40944	4.21466e-06
TMEM26	2.22726	1.08814	4.26172e-06
DIO1	-2.13998	-0.569957	4.26779e-06
AC048344.4	2.60835	-1.57354	4.3994e-06
DGKI	3.27779	2.50783	4.41614e-06
LINC02015	4.91304	-0.534828	4.42698e-06
PTGIS	-2.33684	4.27086	4.52739e-06
MSI1	4.0255	3.34919	4.57155e-06
PRUNE2	-2.31588	4.45598	4.57155e-06
FCGR3A	2.2753	5.79182	4.75583e-06
DIRC1	4.22063	-1.99287	5.03944e-06
GPR19	2.30948	1.22378	5.06911e-06
BREA2	2.02519	0.122011	5.08562e-06
AC244021.1	-2.21275	-1.6261	5.12716e-06
AC012213.4	4.47808	-1.33331	5.14156e-06
KRT17P2	3.06612	0.384332	5.19843e-06
ABCC12	-3.07688	-2.79476	5.23136e-06
GJB7	2.64375	2.04582	5.2735e-06
AC023034.1	3.45272	-2.15048	5.34954e-06
AC012625.1	4.29442	-2.20248	5.42454e-06
HSPD1P6	2.01478	-0.95168	5.64526e-06
AIM2	2.96936	4.76871	5.64526e-06
AC048341.2	2.46413	-0.23892	5.87286e-06
STEAP1B	3.68228	3.06403	5.88414e-06
HOXC10	4.58767	3.66511	6.02498e-06
KCNK9	3.50152	0.191996	6.0406e-06
NECAB2	4.38789	0.864618	6.09286e-06
LINC02137	3.5472	0.330346	6.32251e-06
MAATS1	-2.43516	0.974952	6.36109e-06
C5orf66-AS1	-2.15573	2.49849	6.60897e-06
AL162413.1	6.59172	1.01169	6.65652e-06
COL24A1	2.43615	1.88395	6.71029e-06
AP003059.1	-2.3746	-3.27939	6.71786e-06
ANKRD20A2	-2.02674	-3.37606	6.98951e-06
TMC5	-2.33933	4.85805	7.00199e-06
MT1JP	-2.44692	-3.2044	7.15002e-06
LINC02544	3.59463	-1.07758	7.16509e-06
U62317.4	3.46998	-0.454186	7.26031e-06
C6orf223	3.86351	2.91687	7.46614e-06
AC027281.1	-3.98677	-2.85941	7.48618e-06
AC017076.1	3.30469	-1.61258	7.56913e-06
TSPAN1	-2.14607	7.55168	7.69474e-06
LAMC2	2.78825	11.3596	7.71131e-06
FSTL3	2.51388	6.41737	7.7394e-06
KCNT1	-2.08501	-0.179316	7.74848e-06
MUC13	-2.93629	3.39595	7.7727e-06
IGFL2	5.26398	4.39934	7.82452e-06
TRIM63	-3.13928	2.53061	8.18858e-06
TSPAN8	-2.50901	2.62659	8.2618e-06
COL16A1	2.01733	7.6787	8.27643e-06
DLL3	3.10913	0.568484	8.38518e-06
SYNDIG1	3.49645	2.45251	8.40224e-06
THBS2	2.36177	8.23407	8.46076e-06
AC100801.1	8.64026	2.32017	8.50257e-06
DLX5	2.45388	4.81751	8.5887e-06
LINC00922	5.78049	-1.4028	8.5887e-06
AC025031.4	2.35498	-1.59538	8.63379e-06
CCDC114	-2.15277	1.32903	8.77972e-06
AC022639.1	6.63716	-1.32635	8.88152e-06
LINC01160	4.51307	2.53231	9.13825e-06
MUC19	-2.99155	-1.11355	9.31335e-06
LINC01561	4.47448	-0.583084	9.44414e-06
AC010624.1	-2.11897	-1.90537	9.63741e-06
HMGCS2	-2.84242	0.57844	9.64587e-06
LINC02321	2.7065	-1.45238	9.89974e-06
FAM71F1	5.9186	0.313942	9.95796e-06
MIAT	3.07336	4.54295	1.0115e-05
ASPG	-2.03581	4.87215	1.08027e-05
NR2E1	5.11338	0.741066	1.12762e-05
LINC02466	5.45071	-0.976938	1.13912e-05
LINC00520	4.42105	2.18056	1.18011e-05
AP003555.2	2.8792	-0.425522	1.18621e-05
AC010547.2	-2.3188	-2.60492	1.21122e-05
MEIS3	2.15156	3.91709	1.2442e-05
SMPD5	2.60634	0.74696	1.24578e-05
MYL1	-4.18334	6.26596	1.25577e-05
ADAM20P1	2.83357	0.023584	1.25734e-05
TFAP2B	-2.59399	-0.573406	1.25946e-05
LGALS1	2.0284	9.06688	1.26029e-05
LINC00944	3.04573	0.480215	1.27854e-05
RXFP1	5.89108	1.45125	1.29434e-05
AC109479.1	2.90551	-1.65299	1.3055e-05
AC018695.6	2.545	0.09387	1.41047e-05
PLAC1	3.84352	1.97201	1.45125e-05
LINC00174	2.10301	4.42908	1.49242e-05
LINC01303	2.55713	0.0624723	1.53196e-05
AL590491.2	-3.94015	-3.34635	1.57048e-05
LINC01436	3.62551	1.54178	1.5719e-05
ITGA5	2.0378	8.46901	1.57926e-05
ADAMTS6	2.22845	1.82419	1.64293e-05
AC016773.1	2.09739	-0.556364	1.65184e-05
SPARC	2.05441	10.9984	1.65255e-05
AP000526.1	3.85827	-2.04933	1.66901e-05
AC124067.4	-2.58383	-2.73668	1.68068e-05
AC017002.3	2.12403	-1.32405	1.69063e-05
AP001476.1	3.62786	-2.42125	1.7001e-05
C6	-2.75581	-1.06721	1.72126e-05
S100P	-2.08595	6.9495	1.72126e-05
CDK14	2.42981	5.40711	1.72329e-05
ALDH3A1	-2.26432	10.0382	1.7369e-05
ONECUT1	4.51661	-1.11964	1.73738e-05
SALL4	2.72855	1.25578	1.74218e-05
AC103702.2	4.74787	2.84099	1.76295e-05
MIXL1	3.27756	0.422021	1.78194e-05
CFTR	-2.3109	2.10966	1.79031e-05
AC073365.1	7.69145	2.27103	1.79699e-05
TLX2	3.55807	0.0870693	1.81555e-05
AC010980.1	2.67971	0.836907	1.82611e-05
TRPA1	2.90632	1.26126	1.88989e-05
LINC02081	3.35272	1.3266	1.90935e-05
ODC1	2.69399	9.92322	1.94105e-05
SUGCT	2.25533	3.85408	1.97248e-05
AC069503.1	2.008	-1.92902	2.0139e-05
SCG5	2.40673	2.3129	2.04888e-05
AL356234.2	3.83253	0.276578	2.10355e-05
AC108463.2	2.06611	-2.19501	2.11835e-05
LINC00622	2.50986	-0.561905	2.15814e-05
TREML3P	5.55147	0.720177	2.22067e-05
LINC01807	5.68395	0.114552	2.25277e-05
CBS	3.40776	0.459334	2.276e-05
AC023906.2	2.82081	0.372355	2.3043e-05
STK33	-2.07785	1.38862	2.35635e-05
AC005699.1	-2.17535	-2.30146	2.36767e-05
AC092119.2	2.38183	-0.797406	2.39155e-05
FEZ1	2.06537	5.92794	2.39155e-05
BPIFB1	-3.55042	10.1227	2.41367e-05
AP001790.1	3.72633	-1.40902	2.41866e-05
HIST1H3J	2.57974	-1.67789	2.42785e-05
CHRM3	2.40153	4.57699	2.46014e-05
OACYLP	2.47156	-1.74034	2.55096e-05
LINC01711	3.58883	-0.952545	2.56496e-05
MNX1-AS1	4.24218	-0.202666	2.58506e-05
KHDC1L	4.9152	2.69091	2.58906e-05
TMEM45A	3.20437	7.63938	2.6012e-05
TM6SF2	2.43651	-0.850268	2.6389e-05
DUSP27	-3.31047	2.48883	2.67486e-05
AC128709.2	4.02592	0.625868	2.78407e-05
AC023813.3	3.13221	-1.98531	2.824e-05
C1orf61	3.91162	-0.224958	2.91486e-05
ISL1	-2.02358	1.36168	2.95585e-05
AGR2	-2.08487	6.94714	2.95936e-05
SYT1	2.87545	3.65409	2.98855e-05
PIPOX	3.04726	2.54564	3.13837e-05
AC012213.3	2.50948	-2.21563	3.30295e-05
FAM225A	2.14288	-0.219993	3.31979e-05
CA10	-2.2881	-2.64969	3.34447e-05
PTPRVP	2.86795	-0.889497	3.39207e-05
CPNE7	2.39342	3.19225	3.44066e-05
AC023034.2	2.7411	-1.282	3.47173e-05
GPM6A	-2.0541	-1.10561	3.47641e-05
RDH16	2.70863	3.10691	3.56577e-05
AC097347.1	2.84494	-1.57658	3.56621e-05
LUM	2.31771	9.33418	3.57269e-05
MYH16	2.59931	1.19127	3.57682e-05
LINC00460	4.68055	1.25921	3.6121e-05
AL365181.2	4.05258	2.11971	3.63849e-05
MYOSLID	2.53378	2.53545	3.65264e-05
PCSK1	2.11815	2.25064	3.67408e-05
MUC7	-3.60678	2.18513	3.85799e-05
APCDD1L	3.19769	3.2915	3.88359e-05
CELF5	2.24257	-0.922835	3.95273e-05
DPY19L2P1	4.16911	0.170771	3.95695e-05
AL158166.1	3.04866	-1.44776	3.9659e-05
CTLA4	2.17961	2.79807	3.9984e-05
SUN3	4.52637	0.622955	4.00248e-05
TSPAN10	2.45713	3.69745	4.05532e-05
ADTRP	2.74883	3.82534	4.06106e-05
AEBP1	2.04472	9.05818	4.07664e-05
AL683807.1	2.73918	-1.14878	4.11156e-05
FTCD	5.76115	1.3792	4.15679e-05
AC117402.1	4.01915	0.773745	4.18019e-05
TF	-2.22488	4.87659	4.18513e-05
BST2	2.44602	8.33787	4.30781e-05
DHRS2	5.22114	4.61331	4.34058e-05
TIGIT	2.02516	3.62402	4.3427e-05
LINC02279	-3.07036	-3.43995	4.38317e-05
LINC02156	2.87599	-2.7183	4.44174e-05
AC068473.3	4.02504	1.83069	4.46567e-05
PART1	-2.01721	2.81682	4.54497e-05
CAV3	-3.49078	1.07365	4.6039e-05
PTPRN	4.22716	2.14163	4.63879e-05
AC111149.2	-3.31318	-0.126898	4.65076e-05
MYL7	5.19345	-1.91371	4.70816e-05
SLC8A3	-2.01102	-0.163447	4.71294e-05
CCDC38	4.09492	-0.0940727	4.74594e-05
NMRAL2P	3.6835	5.29013	4.74594e-05
UCHL1	3.84776	6.8029	4.77413e-05
AC034223.2	4.96716	-1.09819	4.928e-05
ADGRE1	2.8917	1.97358	4.96323e-05
RPSAP52	3.38294	1.18911	5.00417e-05
SLC44A4	-2.25455	5.51846	5.11462e-05
AC025244.1	3.99572	-1.15182	5.23368e-05
TFAP2E	2.15314	2.51531	5.28252e-05
INSYN1-AS1	-2.40947	-1.16705	5.38715e-05
AL122034.1	5.05394	-1.99338	5.46399e-05
LINC02416	2.26692	-2.09154	5.53673e-05
AL499627.1	-3.37409	-2.09178	5.5966e-05
AC108676.1	3.96225	2.88628	5.6153e-05
LINC00943	2.88914	-1.39466	5.63308e-05
AC073585.1	2.18796	0.208181	5.67378e-05
PDIA2	4.96604	1.86592	5.71713e-05
AC007848.1	3.00442	-0.755984	5.73455e-05
LTF	-2.87934	9.7149	5.84958e-05
RNFT2	2.48854	2.63459	5.97658e-05
TTC29	-3.07042	-0.0411201	5.9809e-05
AC090023.2	4.9298	-2.63216	6.0072e-05
AHSP	-2.22416	-3.1275	6.01079e-05
TNFRSF8	2.01135	1.96308	6.04056e-05
DLGAP3	2.53666	0.987448	6.04627e-05
LINC02041	2.63479	0.0575749	6.09358e-05
TCN1	-2.41224	5.99503	6.14788e-05
PHF24	2.76596	2.89218	6.37448e-05
COL6A1	2.00617	10.0759	6.39008e-05
AL160412.1	3.84966	-1.67534	6.50413e-05
PRSS3	-2.22893	5.54012	6.55039e-05
LINC02527	4.94889	-2.07249	6.64103e-05
ERBB4	-2.10985	0.508062	6.66108e-05
AC018450.1	3.27773	-1.88861	6.88675e-05
AC091170.1	5.27256	-0.407215	7.0431e-05
LINC00284	-2.48722	-0.415312	7.10376e-05
AL596442.2	2.34758	-1.18494	7.40045e-05
CSAG2	6.31993	0.190578	7.47652e-05
LY6K	2.07146	5.73196	7.51703e-05
ANKRD30BL	-2.42855	-3.41614	7.70041e-05
MIR9-3HG	2.87493	3.37641	7.74005e-05
AP000525.1	3.19665	-0.92096	7.82955e-05
HMSD	2.41963	0.805944	7.89685e-05
SLC22A20P	2.81632	4.22155	7.96647e-05
AC104794.3	4.98887	-2.06443	8.02402e-05
AC004080.2	4.38857	-2.95981	8.05616e-05
GAL	3.57052	2.96525	8.09631e-05
ZDHHC19	3.2303	-0.614927	8.10592e-05
CAMK1G	2.15885	0.137569	8.19405e-05
LINC01479	-2.46359	-2.91727	8.20861e-05
AC090578.1	3.66565	-2.3924	8.20861e-05
ANO1	2.86052	8.67066	8.20973e-05
AC034213.1	5.0991	0.258094	8.21668e-05
AC131009.2	2.98562	-2.06896	8.30458e-05
AC106865.1	4.30831	2.0044	8.40272e-05
AC009262.1	3.26767	-2.46847	8.69254e-05
ANGPTL7	-2.19765	-0.877764	8.78345e-05
AC104564.2	3.01005	-2.18157	8.78345e-05
HKDC1	3.63114	3.14599	8.8372e-05
ELFN1-AS1	5.38767	0.825408	8.86255e-05
DGKG	2.62854	3.61327	8.98396e-05
LINC01096	2.44794	-0.842442	9.03202e-05
FAM225B	2.56023	-1.38552	9.05052e-05
AC079209.1	2.54594	-2.5126	9.05175e-05
AC034199.1	2.80355	-2.0574	9.13735e-05
TMEM130	2.53355	0.45402	9.34334e-05
COLEC11	3.31523	2.38327	9.37902e-05
CCDC63	-2.22817	-2.65325	9.40244e-05
AP000708.1	2.65715	-2.43791	9.4375e-05
TCAM1P	3.68071	0.515335	9.65645e-05
CRAT37	-2.10177	-3.13272	9.70512e-05
AC026495.1	5.59168	-1.17375	9.78246e-05
LINC00528	2.4224	-0.18186	9.80261e-05
LINC01050	3.63748	-1.4914	9.94077e-05
AC128709.1	3.14354	-0.454548	0.000100017
SULF1	2.17718	8.08696	0.000101255
SLC12A5	2.65163	0.611912	0.000102053
NRCAM	2.96508	5.8066	0.000102651
LINC01697	-2.39048	0.561853	0.000102693
MCHR1	3.54797	0.737196	0.000102693
ADCY2	-2.06351	3.02039	0.000103018
ASIC4	3.18652	-1.13799	0.000104396
IL5RA	-2.0494	0.335032	0.000104608
ADD2	3.74645	4.41971	0.000105258
PAX3	5.30474	0.890301	0.00011534
AC010980.2	2.48454	0.55932	0.000116038
SLC22A11	4.22401	-0.303451	0.000116847
SDK2	2.32086	6.03439	0.000119957
TEX26	-3.07257	-1.43395	0.000122185
TGFBR3L	2.52893	-0.00284879	0.000122502
TSPEAR	3.79407	0.887054	0.000122873
APOC1P1	3.69929	-2.62273	0.000123297
GPR158	3.3193	2.80384	0.000123628
AC113349.1	-3.49155	-2.95089	0.00012383
AL121580.1	3.35282	-3.1067	0.000124243
C15orf54	2.52181	-2.65078	0.000124679
Z99289.2	3.60962	-2.96962	0.000126245
AC090125.1	4.7354	-2.75926	0.000131674
AL109924.2	3.76126	-2.57971	0.00013324
ESPNL	3.28652	2.0091	0.000133363
AL139246.5	2.01523	1.28202	0.000136371
HEPACAM2	-2.29911	-0.962102	0.000136903
RIMS2	2.85678	3.38797	0.000136903
AC024940.1	4.49416	3.18952	0.000137754
LINC01456	5.62983	-1.54711	0.000138148
GGNBP1	3.11211	-1.41448	0.000143363
AL079307.1	3.63542	-0.622845	0.000143481
KCCAT333	-2.3248	-0.986199	0.000143848
AL355596.1	-2.16468	-2.25423	0.000145146
BMS1P22	4.07423	-2.68398	0.000146751
IGFL4	3.54831	1.20581	0.000147386
SIGLEC15	2.47106	-0.0106908	0.000147654
AL133325.3	5.57832	-1.13309	0.000148135
ROR2	2.15132	4.8347	0.000150205
IL24	3.07028	4.70781	0.000157487
PCDHB17P	5.42859	0.303342	0.000157692
LRRC3B	-2.36693	-3.22379	0.000160609
CYP2AB1P	5.57954	0.267509	0.000162036
AC105094.1	-3.02604	-3.06567	0.000165116
AC006058.1	2.99579	0.375998	0.000166358
COL5A1	2.31633	9.62972	0.000166518
AC122694.1	4.35235	-2.47062	0.000168607
AC007249.1	3.9392	0.192906	0.000169231
SLC29A4	2.1191	3.98852	0.00016959
AL359694.2	3.42948	-2.55747	0.000173169
C6orf141	2.37461	3.88697	0.000173169
AL365295.1	2.05761	-0.167838	0.000177139
AP002784.1	3.35501	-0.594837	0.000178163
LINC02457	4.24534	-1.98472	0.000178471
FOXH1	3.99742	0.462408	0.000178906
LINC01634	-2.03415	-1.25549	0.000179269
C12orf42	2.48579	-1.19298	0.000184472
AL355607.2	4.40388	-1.42651	0.000184946
WISP3	3.38489	2.07633	0.000185622
H19	-2.11857	8.98665	0.000187202
AL022100.1	3.13667	-3.21747	0.000187202
LINC01460	3.31965	-0.320929	0.000187862
AC019294.2	2.17765	-2.6438	0.000188275
AC007879.3	2.05473	-1.27005	0.000189779
DLX4	2.02772	2.98757	0.000192092
SH2D5	2.71692	4.4776	0.000193653
AC096541.1	-2.3301	-2.8775	0.000195302
Z99774.1	3.15431	-2.95499	0.000203921
ADAMTS7P3	2.68809	0.0503224	0.000205703
SSTR2	2.44975	2.13252	0.000209047
AC004147.4	-2.64358	-2.43333	0.000211076
AC096537.1	3.0967	-2.29431	0.000212191
AXDND1	3.17176	0.168744	0.000212261
MAGEA10-MAGEA5	5.06252	-1.97254	0.000214503
LINC01136	2.37046	-1.28249	0.000215981
AC015660.3	2.71265	-2.80983	0.00021725
LINC01249	6.71156	0.192364	0.000217862
ADGRL3	2.47121	3.83525	0.000219549
SFTA3	-2.99891	-2.139	0.000219549
TRIML2	5.67496	1.17767	0.00022012
RASGRF1	2.44956	0.936537	0.000226171
AC008026.3	2.96166	-3.04492	0.000229564
LINC00355	6.32883	0.108357	0.000229716
LINC02038	-2.14026	-1.64965	0.000230726
LINC01429	4.05104	-2.7093	0.000231622
AC010789.1	5.88193	-0.901069	0.000231622
AP000864.1	2.97806	-2.34709	0.000232065
LINC01629	4.59381	0.209052	0.0002325
AC008443.2	5.08225	-1.19498	0.000233911
LINC01842	2.84207	-0.381654	0.000234363
LINC01771	3.11666	-2.58205	0.000235051
CDH8	2.38396	3.01475	0.000235152
BTBD16	3.87252	2.19616	0.000235871
SMIM24	3.24712	0.510299	0.000237291
AC008875.1	2.05459	-2.10573	0.000237429
AL139352.1	2.94123	-0.0494988	0.000237429
AC022031.1	3.469	-2.7523	0.000240417
AC108174.1	5.34095	-0.83298	0.000240938
GASAL1	2.25202	2.4858	0.000244076
SLC26A10	2.51639	-1.22917	0.000244218
POM121L9P	2.07016	-0.347498	0.000250541
AC092903.2	2.3098	-1.64236	0.000251522
LINC02582	7.61479	2.9021	0.000254017
DCSTAMP	4.089	0.386902	0.000255529
GABBR2	3.21832	-0.437805	0.000256694
COL6A4P1	2.12932	-0.884957	0.000258138
LINC01615	3.06413	3.12949	0.000258248
KCNB1	-2.21152	0.815374	0.000260668
AL359979.1	-2.12579	-1.62788	0.000261215
DISP3	3.49702	1.04472	0.000262295
CEND1	2.17547	0.106431	0.000262295
SLC2A14	3.30386	-0.778435	0.000264078
AC022816.1	4.59563	-2.83921	0.000267994
LINC00518	4.10992	-0.719158	0.000271608
LINC01647	4.43198	-2.93773	0.00027241
TEX15	6.06932	1.58576	0.000275442
AC109454.3	4.16469	0.391346	0.00027922
AC008013.1	2.44404	-2.37577	0.000280324
SCN2A	3.98658	3.06487	0.000281817
SLCO1A2	2.90666	2.97226	0.000282576
SPATA21	6.26388	0.47492	0.000283591
LINC00942	4.98012	2.97464	0.000283876
AL138962.1	4.85274	-2.67318	0.000283876
RIIAD1	-2.59946	-1.39844	0.000285306
RBAKDN	3.48516	-1.83995	0.00028998
AC106820.4	2.02089	-0.0668072	0.000292558
LINC02475	5.20412	-1.87199	0.000294335
LINC01305	3.58539	0.111757	0.000295979
LINC01524	3.28173	-1.69751	0.000296494
AC034223.1	3.83881	-2.02176	0.000297192
AC063952.1	2.72598	-1.89554	0.000299077
AC026785.3	5.68418	-2.10265	0.000301578
AL078590.3	2.06063	-1.1054	0.000301974
MMP20	4.78116	-0.548479	0.000301975
AL161431.1	2.88755	5.66787	0.000306052
POU6F2	2.49673	2.79098	0.000307418
AC112721.1	3.41147	-2.26534	0.000309382
AL356414.1	3.98114	-3.17354	0.000311867
AF165147.1	3.22985	2.82117	0.000318391
U82695.1	4.27384	-1.88543	0.000318876
AL357153.3	-2.39069	-3.15469	0.000319148
TMEM145	2.42483	-0.0961815	0.000327306
AC008687.4	2.0896	-1.57205	0.000327652
APLP1	2.06892	2.72095	0.00032897
LINC02577	3.11174	2.06302	0.000334373
AL139023.1	5.9549	-1.29397	0.000337421
NETO1	3.43694	0.0737175	0.000340638
AP000439.2	-2.16972	-2.24944	0.000353364
RBFOX3	2.71536	-1.16477	0.000355442
AMZ1	2.76771	1.14982	0.000359137
SYCP2L	3.33254	0.0542983	0.000366098
AL049649.1	4.27271	-0.703641	0.000366098
TMEM52B	3.01244	1.11652	0.000366827
AC096759.2	4.41303	-1.83381	0.000367794
LINC01649	-2.01156	-3.28129	0.000374431
CRYBA2	3.90062	-0.71195	0.000374614
CAPN9	-2.11439	1.20502	0.000379646
CCNYL2	5.32703	0.205145	0.000380877
OTOA	2.03563	-1.76608	0.000380997
LINC01281	2.72332	-1.72362	0.000384712
KC877982.1	5.95205	1.04485	0.000387165
PKD1L2	2.72936	0.713439	0.000388607
PPP2R2B	2.86588	3.40253	0.000395497
PTH2R	4.17396	2.84891	0.000399794
LINC01749	4.02496	-3.15155	0.000400028
LINC02454	3.0519	-0.0220807	0.000401737
AL049775.2	3.56675	-2.07086	0.000401737
LINC01726	-2.70097	-2.10086	0.000416133
TCF24	2.21619	-0.628468	0.000416195
AC099066.1	3.86533	-3.22811	0.00041678
AL360004.1	3.26431	-1.76023	0.000422783
LINC00487	2.75598	-2.37316	0.000423866
AL589743.4	4.12257	-2.6624	0.000428229
AL008723.1	3.65859	-2.42876	0.00043608
USP32P3	3.14411	-0.15889	0.000437387
AL049747.1	3.5262	-2.28334	0.000438081
TENM3	2.27213	5.262	0.000443711
GALNT9	2.24404	-1.35354	0.000447919
ADRA1D	2.04828	-0.661742	0.000448175
AC008109.1	6.44711	-1.49427	0.000450703
AC025176.1	2.25409	-2.24499	0.000450716
ATP8A2	2.75734	1.83337	0.000456935
PPP1R27	-2.36288	1.95085	0.000461995
AC068790.6	3.58788	-3.35257	0.000466491
AC131157.1	2.579	-0.362177	0.000471109
ANKRD33	4.41101	-2.93674	0.000473057
BX322234.2	5.36964	-0.402919	0.000476423
GCK	2.5647	0.487652	0.000477095
AL353747.3	-2.77479	-3.38514	0.000491355
AL390729.1	3.34639	-1.64455	0.000491437
LINC01146	2.37198	-2.29654	0.000496049
FLJ42969	2.80262	0.533609	0.000510914
TERT	2.29044	0.194434	0.000516013
GATA3-AS1	4.09787	-2.68308	0.00052287
KRT42P	2.45432	4.10228	0.00052287
C10orf91	2.16579	2.07331	0.000526386
AC093484.4	2.00892	-0.907797	0.000532026
AC023310.4	4.85463	-0.352743	0.000537583
AC099487.1	2.33533	-1.49566	0.000539233
AC022568.1	-2.94509	-1.85186	0.00054116
LINC02086	3.65967	0.991125	0.000546289
CEACAMP10	3.89546	-3.21396	0.00055425
AC006262.1	2.56971	1.5606	0.000555464
AP005328.1	3.77642	-1.64634	0.000556572
TRIM9	2.40217	2.40804	0.000568551
LINC02518	4.43925	-1.35126	0.000584427
AL162632.1	2.70669	-2.39474	0.000592647
AL023802.1	3.5615	-2.24426	0.000593018
LINC01956	4.45838	-1.38815	0.000598538
COL23A1	2.16025	3.08167	0.000601621
GAPLINC	3.66443	0.97833	0.000603193
HAPLN2	4.27649	-0.515571	0.000606024
DCC	4.22056	1.94983	0.000616758
AC068790.2	2.11934	-2.59101	0.000645246
TMEM155	2.93879	-0.865421	0.000655327
LINC01747	3.42095	-2.75873	0.000657527
LINC02522	6.18053	-1.71218	0.000668806
AC016747.2	3.0485	-1.92264	0.000673174
AL138767.3	4.36152	-2.51033	0.000694119
AP001547.1	5.34525	-1.39194	0.000724481
DRD4	2.07418	0.712672	0.000724625
LINC01356	2.71681	-1.10654	0.00072498
AC110285.6	2.38228	-2.02896	0.000727566
PACSIN1	2.09	0.743908	0.000732069
ANKRD36BP2	2.61956	2.07835	0.000737645
AL356277.3	3.58123	-2.70572	0.000742003
B3GALT5	-2.15412	4.06188	0.000754023
AMH	3.13963	1.6262	0.000764455
LINC00839	2.52775	2.9998	0.000766313
LINC00601	2.92362	-2.70267	0.000775319
MGAT4EP	2.42971	-1.71787	0.000789945
MIR2117HG	2.41857	0.673788	0.000792688
AC004817.3	3.13218	-1.545	0.000793597
AP003559.1	2.21417	-0.578608	0.000793616
AC131532.1	2.2636	0.493405	0.000796287
AC107308.1	3.35806	-2.59946	0.000812733
LINC00626	4.51864	0.770662	0.000822593
LINC02195	2.01877	-0.586257	0.000825738
LHX1	4.02036	1.35747	0.000825888
AC007785.1	3.04407	0.319454	0.000827848
AL133467.4	5.85576	-1.97417	0.000827848
HLA-V	2.24622	2.47353	0.000827848
XKR9	2.14057	1.71769	0.000828685
AC003092.1	4.76059	-1.86622	0.000858659
CLCN3P1	3.42658	-1.10511	0.000859718
CYP4Z2P	-2.06465	-2.01342	0.000859718
AC078845.1	3.16828	-1.13362	0.00087336
AC084864.1	2.41955	-2.22341	0.000873819
AC007128.2	2.46713	-0.977179	0.000876401
OR7E161P	3.50064	-2.11064	0.00088391
ROCR	-2.16568	-2.64402	0.000887446
AC108727.1	2.27669	-2.22887	0.000888289
HNRNPA1P30	2.47638	-3.11019	0.000889254
AC084357.3	5.17871	-0.901421	0.000897328
CNTNAP2	3.20757	5.63742	0.000898939
AC079062.1	7.17142	0.809258	0.000908138
LINC02073	2.9051	-1.08228	0.000909794
AC006058.3	3.21601	-1.29726	0.000920295
ANXA13	2.93219	-0.403527	0.000920751
AC090578.2	3.31882	-2.41032	0.000921354
GRIA3	2.2658	1.59024	0.000930855
APELA	2.59047	0.165386	0.000943318
AC025419.1	2.46638	-1.64618	0.000947324
ADAMDEC1	2.22591	3.62823	0.000947324
AC005865.1	2.16038	-1.0602	0.000948226
GTSF1	3.83736	3.27026	0.000948226
CHRNA9	3.67551	0.933039	0.000962382
SLC13A5	3.66112	4.26118	0.000964248
C19orf81	2.89229	-1.35772	0.000966304
FLJ12825	2.67755	-1.59084	0.000968147
PDZK1	2.62322	0.538569	0.000968677
AL513123.1	2.03087	-0.50699	0.000969564
MAGEA8	5.35557	-0.162604	0.000975376
TGFBI	2.24165	10.3565	0.000975376
AC007220.1	2.44494	-1.19524	0.000981555
PTPRR	2.28011	0.189084	0.000981555
AC005005.4	2.10001	-1.69451	0.000982245
PAPPA2	3.64904	1.76353	0.000986756
AL135924.2	4.39218	-2.9867	0.000987285
LINC02109	4.2094	-1.99552	0.000993181
AC073130.1	2.97593	-2.33777	0.000995465
LINC02561	3.01227	0.21056	0.000999422
AC008569.2	2.49692	-3.08438	0.00100571
CASC18	2.29936	-1.73287	0.00100971
LINC00278	-2.00706	-0.430947	0.00100989
HNF1A	4.82935	-0.0629313	0.00101128
AC025575.1	3.93722	-3.19035	0.00101388
HHIPL2	3.08876	0.268974	0.00102202
ZDHHC8P1	2.44333	0.986005	0.00102931
TNNI3	2.69436	1.94326	0.00103923
AC027243.2	2.97291	-2.8323	0.00104803
LINC02438	4.83414	-2.14203	0.00105452
AC104461.1	3.74793	-2.8888	0.00106033
ROCK1P1	2.02761	-0.128568	0.00106556
AL137803.1	2.31709	-0.809249	0.00107195
AC092070.4	2.54384	-3.07725	0.00110088
AC106799.1	2.11567	-1.45412	0.00110694
LRAT	3.56917	4.32008	0.00112327
LINC00534	4.50315	-2.40783	0.00112955
DISP2	2.27947	2.60164	0.00112955
AC136759.1	4.7404	-2.75888	0.00114336
CREG2	2.41981	3.62422	0.00115838
ELDR	3.18163	-1.64502	0.0011589
SLCO1B3	3.46485	2.95024	0.00115963
LINC02575	5.18791	1.30706	0.00116027
AC107419.1	3.47702	-2.01466	0.00116214
AL353613.1	4.20658	-3.05508	0.00116225
AC011481.1	2.13041	-2.55959	0.0011737
PIGR	-2.35341	8.30232	0.00117654
MMP2-AS1	2.56234	-1.54008	0.00117768
LINC02393	5.50494	-2.20564	0.00118842
AL137802.2	2.72542	-2.65159	0.00119786
C12orf80	2.80631	-2.60991	0.00120507
LINC00618	2.23119	-2.70716	0.00120773
AL662884.1	2.31209	-2.89582	0.00121209
LINC02145	2.58471	-0.561735	0.0012145
DPYSL4	2.03035	3.21288	0.00122046
AC005330.1	2.08051	-1.09835	0.0012251
ERVH48-1	4.90111	2.03447	0.00124241
LINC01399	4.30071	-3.0071	0.00125178
EXD1	2.40495	-2.60363	0.00125899
LINC00858	3.26516	-1.23171	0.00126735
LRRC31	-2.2165	-1.56462	0.0012689
ADGRD1-AS1	5.11648	1.28566	0.0012689
LINC01612	-2.37208	-2.95252	0.00128225
LINC01583	2.64351	-2.46294	0.00128814
AL139351.1	2.87742	-2.59755	0.00129563
C5orf60	2.52587	-2.12069	0.00129563
CDX2	5.39012	0.516201	0.00129646
AC105450.1	4.29096	-2.54586	0.00130645
IQCM	3.34333	-1.7994	0.00131103
AC073321.1	3.45452	-2.78818	0.00131369
AP001099.1	3.83133	-1.31814	0.00132216
LINC00677	2.82521	-2.93302	0.00132841
LINC02244	3.43776	-1.48132	0.00136916
BX276092.7	3.17756	-1.12672	0.00137381
AL023755.1	2.13546	-2.59048	0.00137381
AC068790.5	2.02232	-2.46703	0.00137381
LINC01981	2.90311	-2.86611	0.00138576
ARPP21	-2.95855	1.66971	0.00141241
TBC1D26	3.98498	-3.16427	0.00141241
AC080129.1	4.33055	-3.01103	0.00141305
SYCP2	2.1262	2.98709	0.00141494
LINC01169	5.41402	-0.97133	0.00148955
LINC02076	2.3311	-2.03232	0.00149985
ALG1L13P	2.24652	-0.430776	0.00153334
AC022274.1	2.84197	-3.33741	0.00155524
AC012494.1	3.42366	-3.4206	0.00156658
JPH3	3.06538	1.65801	0.00157108
LINC01996	-2.27797	-2.56468	0.00158723
AC006372.1	3.67165	-2.64116	0.00158857
AL022326.1	3.2655	-3.15126	0.00158925
NKAIN2	3.04091	2.55835	0.00159012
AP005482.1	3.01027	1.01028	0.00160333
AL592486.1	5.62477	-1.5634	0.00160558
TMEM14EP	3.36376	-3.4394	0.00161242
GBP5	2.03095	6.37103	0.00162149
AL391704.1	3.8623	-2.50072	0.00163191
AL078587.1	2.50412	-2.7812	0.00164697
NFE4	5.24801	0.432799	0.00165823
DOC2A	2.19998	0.805597	0.00166359
AC073578.1	3.96314	-2.72783	0.00167953
ANKRD20A19P	6.68541	1.18137	0.0016927
MED15P9	6.03663	-1.81264	0.00170757
LINC00973	4.44916	-1.82919	0.00172839
AC012236.1	2.14868	1.09103	0.00174365
AC108865.1	4.94612	-0.151508	0.00175855
AC107871.1	2.38495	-2.60618	0.00178788
AC026355.1	2.86221	-0.774832	0.00183123
SLC25A48	2.85442	2.04623	0.0018486
LINC01067	2.99616	-3.27129	0.00187098
AC099520.1	4.52204	-2.87371	0.00187336
LINC01322	3.5624	1.63141	0.00188019
AC010998.3	-2.26469	-2.11594	0.00189044
OR2I1P	2.38457	3.29381	0.00189257
AC079949.1	2.81036	-0.0736387	0.00189257
AL021877.2	3.08395	-0.133099	0.00190837
LINC01139	3.68376	2.52638	0.00190883
PCSK1N	2.53336	1.45569	0.00190883
SERPINI1	2.73091	4.9536	0.00191804
LINC00974	5.6958	0.96541	0.00192826
AC011595.2	2.78653	-3.14373	0.00193384
LINC00514	3.43995	-1.12147	0.00195175
AC138466.1	2.66153	-3.01613	0.00196813
AC007879.2	2.86643	-2.32133	0.00200201
AC078788.1	2.81145	-2.20064	0.00201337
CU639417.4	2.30738	-2.57413	0.00202985
AL772337.1	6.26021	-0.506749	0.00207212
AL133467.2	5.25455	-1.46745	0.00210498
LINC01910	2.48595	-2.00825	0.00212194
SELENOOLP	5.41182	-1.74028	0.00214815
AC106875.1	6.66839	0.472754	0.00215037
SLC8A2	2.55274	1.22415	0.00217
AL591501.1	3.54017	-1.02067	0.00217998
LINC00393	3.56826	-0.456227	0.00219868
ASB5	-2.93649	2.87019	0.00220327
PURPL	5.2583	-0.149938	0.00220845
AC009093.4	3.04617	-2.16539	0.00221241
SPINK7	-2.32162	5.82202	0.00221703
LINC01959	3.15939	-3.19326	0.00222953
C4orf51	3.68807	-1.2764	0.00224717
AC004835.1	4.4009	-2.51626	0.00224874
RFPL2	2.8781	-2.56872	0.00227503
LINC00862	3.43466	-1.09784	0.00228222
AL049836.1	2.3538	-1.99267	0.00231309
IGFL2-AS1	2.96333	3.96985	0.00231868
LINC01341	2.44044	0.817151	0.00232808
LINC00452	3.03242	-2.98136	0.00236082
LINC02418	4.79548	-1.81081	0.00236961
BOLA2P2	2.1163	-2.59927	0.00237326
LINC01968	2.34718	-2.54151	0.00238207
SLC47A1P2	3.20055	-0.532652	0.00239725
AC064802.1	3.35881	-3.09509	0.00242291
AC123912.4	-2.04436	-2.20113	0.00245668
GAD1	2.36735	2.57601	0.00246426
AC122710.2	2.48765	-2.5682	0.0024743
Z98257.1	3.23283	-0.458125	0.00248668
LINC01450	3.53029	-3.3745	0.00252176
AL356056.1	3.95288	-2.76936	0.00253185
BEST3	-2.27801	1.67737	0.00253728
CCDC144CP	2.98435	-1.21086	0.00254922
NKAIN4	2.70408	-0.607556	0.00255387
AC023983.2	2.50344	-2.22433	0.00255785
AL583808.1	2.34677	0.0761032	0.00262917
AL035446.1	2.55263	0.748899	0.00262917
AC120498.8	3.31963	-2.84194	0.00263579
LINC00311	2.64946	-2.7081	0.00265918
LINC00381	3.05822	-2.77224	0.00268228
PLSCR2	2.18655	-1.09078	0.00269151
LINC01511	4.30497	-2.53827	0.00270902
SNAP25	2.01307	1.07002	0.00272126
AADACL3	6.2607	-1.67847	0.00272613
AC010997.4	2.14562	-2.6861	0.00275613
AL591468.1	2.7963	-2.92925	0.00275613
FGF8	3.23719	-2.17216	0.00276921
NTSR1	3.38	1.19191	0.00281455
AC006262.2	3.33073	-0.260127	0.00288621
KCNJ10	2.58959	0.123895	0.00288775
RGS6	2.20217	1.88425	0.00289337
TMEM114	4.08232	-2.39153	0.00290239
AL122019.1	3.59646	-2.9836	0.00290731
LINC01901	3.92652	-0.697439	0.00291809
FABP4	6.38134	10.2959	0.00292688
CTCFL	6.9138	2.38324	0.00296183
AC120036.4	2.37602	0.253129	0.00297262
AKR1C7P	2.4954	0.777895	0.00298335
BLACE	3.25042	-2.67535	0.00300824
KLK4	2.90937	0.181994	0.00300824
AP001476.3	4.33892	-2.98307	0.00303438
AF230666.2	2.30939	-3.04015	0.00306177
AC079949.2	2.57931	1.62349	0.00306676
LINC01914	2.47733	-1.8272	0.00306917
MALRD1	2.4963	-0.462917	0.00308341
PRAMENP	4.16872	-0.410157	0.00309987
OGDHL	2.36147	3.10346	0.00310578
AL592043.1	5.19983	-2.43861	0.00311744
LINC02525	7.24574	0.331894	0.00311863
AC138512.1	3.31681	-3.45895	0.00314562
CACNG7	3.8427	-2.04758	0.0031648
AL132765.2	2.93155	-3.29502	0.00316821
AC009081.1	4.27641	-3.00828	0.0032075
WT1-AS	3.92163	-1.95786	0.00321181
CSAG3	4.13996	0.830517	0.00322015
AC090912.3	2.73412	-1.73607	0.0032526
AJ011931.1	2.99334	-3.25904	0.0032709
AC073174.1	-2.35819	-3.40704	0.00328102
LINC01343	4.01882	0.567614	0.00328253
NXPH1	4.15244	-3.08589	0.00328526
AC124276.1	2.75596	-1.78424	0.00328897
AC010531.4	2.92534	-3.30911	0.00329063
AC074389.2	6.24278	0.125858	0.00333026
ZNF541	2.86468	1.27863	0.00338
CCL20	2.54634	5.19805	0.00338142
AC093012.1	2.40839	-1.90786	0.00340434
AL590683.1	2.31129	-1.97471	0.00340434
DKFZP434A062	3.30587	-2.27784	0.00343851
KCNN1	2.08557	0.82614	0.00344146
AL391425.1	2.77936	-2.62482	0.00348724
AC090403.1	-2.03448	-3.34903	0.00348787
SLC6A10P	4.41412	1.11811	0.00349395
SMIM36	3.41574	-3.4207	0.00351291
AC093515.1	5.76714	-2.02754	0.00352114
TBX4	2.92115	1.68604	0.00353306
FCRL5	2.27614	3.48097	0.00355431
AL157373.2	2.60882	-0.551596	0.00362068
AC090503.2	4.24683	-3.03476	0.00364949
AP003900.1	5.64601	-2.11439	0.00366345
AC012065.3	2.35457	-0.963464	0.00374988
AC062015.1	-2.39914	-2.49194	0.00376988
CCNI2	2.01059	0.900084	0.00377178
PLCXD2	2.02714	2.90118	0.00379714
AC097512.1	6.34702	-0.901889	0.00382971
AL589182.1	5.31642	-2.35697	0.00383545
DIRC3	2.07924	1.8077	0.00387978
LHFPL5	2.0446	-2.37141	0.00388454
AL592164.1	3.28204	-3.47236	0.00388696
ADGRD2	2.08455	0.684469	0.00390077
LINC01993	2.0803	-2.44354	0.00392016
AF127936.2	2.81638	-2.28489	0.00392074
MUCL1	4.35624	4.75686	0.00395066
ARLNC1	2.88822	-0.755852	0.00396666
AP000924.1	5.05429	-1.51527	0.00402103
LINC00461	3.83867	-1.33071	0.00406869
ABCC2	2.01104	2.1519	0.00407126
AC068790.4	2.1391	-3.14394	0.00414387
CASQ2	-2.07321	3.89378	0.00416777
AL008723.3	2.88307	-3.10863	0.00421324
AL163952.1	3.48448	-0.390455	0.00424576
IGDCC3	2.02525	-2.74542	0.00427356
FSTL5	5.36693	1.6458	0.00431907
AP000904.1	3.98281	-2.46039	0.00433952
CSAG4	5.8552	-1.97762	0.00434867
LINC01194	6.68688	-1.28239	0.00435359
AF064858.2	2.3526	-1.74466	0.00437755
LINC00392	6.36536	2.88213	0.00437783
PTCSC3	3.56987	-3.35656	0.00439747
AL022324.3	3.5066	-3.38296	0.00439886
MIR663AHG	4.99308	-1.38574	0.00442999
PNLDC1	3.65942	3.52265	0.00448228
PPP4R4	2.06364	3.17012	0.00451089
AC006272.1	2.09368	-3.01094	0.00453414
AC108865.2	5.35327	-1.77868	0.00454702
LINC02519	2.18596	-1.71581	0.00455057
LINC01508	2.95417	0.0861654	0.0046174
SULT1C2	2.66473	-0.763471	0.0046223
RETNLB	2.37514	-2.23592	0.00463232
LINC01518	3.51172	0.218097	0.0046854
LINC02280	2.56374	-2.17945	0.00469472
BRDT	5.89771	2.32667	0.00471469
LINC01918	2.62411	-2.59625	0.00473206
FGF5	3.93026	1.0504	0.00474302
ASNSP1	4.72346	-1.59744	0.00477119
AC061975.6	4.98735	-2.60381	0.00478692
IL1RAPL2	2.48814	-1.64335	0.00480629
PAH	5.09995	0.897932	0.00481356
JAKMIP3	2.39784	2.1322	0.00481657
AC112715.1	2.47685	-2.8134	0.00487465
AC099506.1	2.15827	-2.46359	0.00489228
MKRN9P	3.60341	-1.42503	0.00489662
GDPD2	2.28095	4.20143	0.00490392
CCDC155	2.83626	-1.37505	0.00492017
FGB	4.93454	-1.31994	0.00492967
LINC01925	4.56168	-2.85509	0.00494764
IL13RA2	2.45026	1.24437	0.00495615
LINC01108	3.42091	-2.78125	0.00495721
AC122134.1	4.57856	-2.8938	0.00499076
AL049775.1	2.34262	0.196953	0.00500153
CASC20	3.33523	0.111999	0.0050203
AL645608.2	2.23259	-1.59039	0.0050542
LINC02253	3.44322	0.348815	0.00508799
AL365356.5	2.10945	1.53319	0.00509827
SOX2-OT	2.40775	3.33825	0.00511315
ANO4	2.50795	0.673012	0.00511604
MIR137HG	3.95303	-1.45238	0.00517515
AC021683.2	3.25057	-0.348853	0.0051895
DPEP3	4.50319	0.189551	0.00522927
AL391095.3	2.22635	-2.27088	0.00526971
ODAPH	2.69723	-0.0211805	0.00536036
AC123905.1	3.52322	-3.01986	0.00539251
AC005586.2	2.20027	-1.59435	0.00539984
AC092916.1	6.67523	-0.613763	0.00541219
CPA6	2.18405	1.98161	0.00542686
AL079301.1	3.64335	-3.32375	0.00543692
EPS8L3	-2.16877	-0.322721	0.00547063
AC004448.2	4.7804	-0.608938	0.00548694
CHGB	4.09928	5.48639	0.00552097
ORM1	4.54046	-0.205894	0.00556794
LINC00656	2.55143	-2.33823	0.00560004
AC105399.1	2.92977	-3.30092	0.00561319
AC007953.1	2.63815	-3.20807	0.00561675
AL138881.1	3.16186	-0.345073	0.00563191
LINC01297	5.37495	-1.66102	0.00564819
AC010328.1	3.09726	-1.952	0.00564819
LINC02241	4.99154	-1.11404	0.00566994
LINC01857	2.20301	-1.32887	0.00567695
SALL3	4.10864	1.28006	0.00568774
RPL30P11	2.51115	-2.39557	0.00569047
COCH	2.65196	3.46031	0.00577166
LINC02130	3.35442	-2.89095	0.00578983
AC023301.1	2.80848	-1.5006	0.00581801
AL358613.2	3.30605	-2.11572	0.00584811
AL033543.1	2.2256	-1.73963	0.00585957
AL133372.2	3.91915	-3.20459	0.00593072
LINC01419	6.36471	-0.956035	0.00593861
AL008718.2	2.05276	-2.45787	0.00594271
AP001065.2	5.56046	-2.185	0.00595726
AC147651.2	3.10324	-0.870422	0.00596425
AC078906.1	2.27292	-2.91711	0.00599918
AC100802.1	4.158	-3.0743	0.00601502
AC004221.1	2.45866	-2.19413	0.00601535
PACERR	2.32131	-2.00523	0.0060235
HS1BP3-IT1	2.33879	-0.963328	0.00602849
LINC01287	5.30715	0.443193	0.00603483
AC092112.1	2.36439	-2.64049	0.00608246
ESRG	4.75691	3.65044	0.00611672
LINC01033	3.15952	-1.76714	0.00614277
AL359502.1	3.67098	-3.31261	0.00614865
AC132807.2	4.53809	-1.12333	0.00615454
MEPE	2.63886	-3.21971	0.00617588
LINC01971	2.53701	-2.29987	0.00621792
MIR3681HG	2.59312	-1.83402	0.00623081
LINC01484	2.52046	-1.73414	0.00625559
AC021218.1	2.28336	-1.94198	0.00630891
AF279873.3	5.70162	-0.667958	0.00632206
FLJ36000	5.67589	-1.49302	0.00637938
KRT16P3	2.24704	2.67024	0.00653098
AC010099.4	2.32553	-3.1859	0.0065351
LINC01989	4.61595	-1.66491	0.00657514
AL445072.1	3.36232	-3.10379	0.00658468
TKTL1	5.90763	4.3387	0.00665959
AC103740.2	2.59988	-2.39244	0.00669364
DISC1-IT1	2.88198	-3.32738	0.00673069
AL138720.1	2.27832	-1.04158	0.00675115
AC009955.2	2.7996	-2.34115	0.00682098
AC005863.1	2.60818	-0.931092	0.00686599
AC011767.1	2.70099	-2.97711	0.00687697
FAM237A	2.86896	-3.06171	0.00688414
CDH18	4.135	-0.787924	0.00695561
LINC01338	2.84213	-1.85369	0.0069726
INSYN2B	2.43426	-0.975189	0.00697716
AC004704.1	3.95965	-2.03284	0.00706192
AC069120.1	5.23199	-2.41318	0.0070862
AC245884.10	2.58712	-3.44766	0.0070862
MIR548XHG	6.55723	-0.740712	0.0071087
AC009275.1	2.01257	-0.119737	0.00714013
TRIML1	3.17585	-0.983438	0.00714273
AP000943.2	2.95397	-0.750034	0.00722173
OR9K1P	3.23334	-2.42538	0.00722478
AP002957.1	2.20243	-2.04009	0.00726192
LINC00504	2.57088	2.12119	0.00726299
AC008033.3	2.47151	-2.81313	0.0072793
LINC02167	7.35581	0.857893	0.00730827
SCNN1D	2.28468	5.03949	0.0073414
LINC00911	3.80662	-1.86604	0.00741912
LINC01142	2.34703	-3.17976	0.007517
PSG5	3.38481	0.182057	0.00754043
AL357143.1	3.28766	-0.959462	0.00755078
AC112178.1	4.78206	-2.19848	0.00757676
COL6A4P2	2.24504	-1.87971	0.00757676
AC006206.1	2.77863	-3.36652	0.00766871
AL078590.2	2.033	2.93098	0.00769724
AC011287.2	3.38961	-3.09545	0.00776641
BCRP2	2.18958	-2.62233	0.00780018
AL139412.1	2.14115	-2.10915	0.00781476
AC100797.1	2.34015	-2.59539	0.00781813
LINC02071	3.29978	-3.46329	0.00784296
LINC01191	2.1582	-2.34008	0.00788222
DEFB131E	2.80677	-3.35915	0.00790936
SCGB1B2P	2.4265	0.393625	0.00791813
PICSAR	2.99249	2.85108	0.00797325
AP002989.1	2.44778	-3.29274	0.00818261
AC104472.1	2.74085	-3.38944	0.00820533
AP002336.1	2.57152	-2.88264	0.0082379
CA5A	2.45664	-2.08064	0.00829839
HAVCR1	3.48621	-1.42127	0.00831168
AC007785.3	2.10184	-2.81444	0.00831789
AP000221.1	4.2606	-2.59979	0.00838569
AC087190.2	2.39341	-2.84911	0.00839596
FOXP1-IT1	2.26358	-3.3735	0.00839596
FCAR	2.06876	-0.165841	0.00843008
AL359881.1	2.33509	-2.30949	0.00843316
HOXA9	2.18719	3.26618	0.00846198
UGT3A2	2.88451	-0.134338	0.00849718
AC090204.1	2.00179	1.35642	0.00853767
C2CD6	2.26133	0.028813	0.00854308
FAM30A	2.10488	2.23265	0.00863855
LINC00313	2.16702	-2.85859	0.00872147
KLK2	3.80019	0.786393	0.00872529
AC126696.1	2.14957	-2.39208	0.00875963
AC009093.6	2.16575	-2.28305	0.00877681
AL162411.1	3.0776	-1.49452	0.0087895
FNDC1-IT1	2.66697	-3.19975	0.0087895
LINC01087	3.98316	-2.17351	0.00881689
KIF28P	2.02274	-2.15834	0.0088353
AC084032.1	2.59651	-3.44227	0.00889817
LINC00645	2.41463	-2.99273	0.00890308
ZIC3	5.08724	-2.51338	0.00890417
AC011933.2	2.4827	-3.11992	0.00897141
LINC00486	3.62193	-2.24627	0.00898561
LINC02120	2.96036	-3.27936	0.00905169
AC091987.1	5.03554	-2.54744	0.00905745
AC007126.1	5.94843	-1.31522	0.00912414
LINC01141	2.23312	-3.21562	0.00915017
AC006357.1	3.73228	-1.6129	0.00916711
LINC01385	3.12824	-2.93679	0.00923773
AC090809.1	5.54864	-2.20305	0.00932701
AC126696.3	2.14073	-2.53554	0.0093884
AL133320.1	-2.23033	-2.92382	0.00945153
LINC02444	3.86533	-3.2261	0.00955208
MAP7D2	2.45458	3.42309	0.00955208
AC007036.1	2.27389	-2.43793	0.00958565
AC005845.1	3.55271	-1.46935	0.00971177
AL772337.3	5.06931	-2.51693	0.00979066
AL355483.1	2.55646	-3.24623	0.00979066
CDIPTOSP	2.17967	0.227465	0.00981364
LINC02476	6.09729	-1.8425	0.00983876
LINC01833	3.68055	-0.752553	0.00984705
AL445647.1	4.42872	-2.4398	0.00996209
LINC02269	3.91996	-3.1899	0.00999701
OSTM1-AS1	3.36445	-3.08683	0.0100526
AC079915.1	2.42761	-3.12401	0.0100795
AC106895.1	3.92247	-3.18833	0.0101372
MYADML	3.67717	-2.6228	0.0101554
AP001029.1	2.42381	-2.83905	0.0101806
LINC02042	3.36559	-1.29479	0.0101911
Z85994.1	3.62907	-2.94096	0.0101931
AP000943.1	2.66892	-1.47806	0.0102036
AC005865.2	2.47401	-1.70904	0.0102729
M1AP	2.56379	2.77563	0.0103428
ALK	2.20885	-0.0782574	0.0103718
NPHS1	2.89279	-0.957081	0.0104208
DNM1P34	3.57055	-3.35868	0.0104305
LINC01727	3.18897	-1.09369	0.0104322
AC061975.1	3.79453	-1.91962	0.0104511
LINC00917	4.22216	-3.05857	0.0105015
AL592309.2	3.96544	-2.75513	0.0105263
LINC02470	3.45337	-3.04858	0.0105297
AKR1C1	2.21571	9.01955	0.0106093
AC073115.2	2.61786	-3.42903	0.0106223
AC084149.1	3.74256	-3.275	0.0107061
SSX6P	4.06939	-1.85528	0.010771
LINC01592	2.42283	-1.66953	0.0108013
BAGE2	5.9694	-1.26205	0.0108124
ALB	3.60828	0.200088	0.0108236
SERPINA9	3.65521	0.71134	0.010912
AC093599.1	2.38865	-2.08811	0.0109482
LINC02141	3.94326	-1.67518	0.0109708
CHEK2P2	4.71207	-2.75826	0.011027
AL445250.1	2.29993	-1.86629	0.0111018
TLX1NB	3.09062	-2.58519	0.0111231
OTP	2.83164	-2.74756	0.0111231
AC116025.2	2.11284	-2.89459	0.0112001
LCN12	2.5667	0.669478	0.0112011
CES5A	3.78681	-0.62146	0.0112129
ADGRG7	7.21975	2.89111	0.0112693
AL033397.1	3.81105	4.49772	0.0113195
OR7E122P	-2.07131	-3.16372	0.011335
AC107373.1	2.85417	-3.33204	0.011335
AC079760.2	2.66273	-2.17807	0.0113773
AC103409.1	4.51832	-2.86474	0.0115843
AL355974.2	2.82507	-0.114808	0.0116196
EFL1P1	2.03935	-2.39084	0.0116507
CNTNAP5	2.63775	-1.29425	0.0117012
LINC00221	7.47198	0.12802	0.0117943
KCNH1-IT1	2.51199	-2.07415	0.0119084
AP001046.1	2.1155	-2.14952	0.0119272
FAM238B	5.56978	-2.18163	0.0119489
LINC01179	3.93022	-1.28096	0.0120062
LINC00052	5.15201	-1.89758	0.0120616
EWSAT1	2.89542	0.215389	0.0120616
LINC01896	4.73583	-1.12932	0.0120837
AC090502.1	6.54937	0.0730488	0.0121253
KCNH1	2.26798	1.6809	0.0121508
CELA3B	4.00922	-3.15306	0.0122249
GALNTL5	3.57025	-3.35992	0.0122578
AC010624.2	2.71676	-3.38683	0.0124901
LINC01802	2.56613	-3.45014	0.0124953
GUSBP6	3.98102	-2.74419	0.0125079
FBXL21	4.67443	-1.67272	0.0125127
AC112493.1	3.66128	-2.95119	0.0126298
AC079943.2	3.28011	-3.4668	0.0126602
TENM1	2.6663	2.53292	0.0126812
LINC00871	3.37897	-0.228427	0.0127498
LINC01163	3.32224	-2.76898	0.012785
CNBD1	3.36266	-3.10024	0.012785
LINC02570	2.51907	0.00903844	0.0128275
GLRA3	2.4651	-0.476133	0.0130447
AC096888.1	2.50681	-3.25641	0.0130676
GUCY2EP	4.03521	-2.72808	0.0131234
C12orf50	2.47528	-2.94408	0.0131301
RNF126P1	2.49553	-1.71459	0.013386
LINC02574	2.15111	-2.77628	0.0133937
Z95114.4	2.16941	-3.24294	0.013464
LINC02492	5.91683	-1.90537	0.0134895
PLPPR1	2.57744	1.67158	0.0135021
LINC01667	5.6352	-2.13268	0.0136348
AC083805.1	2.0484	-2.40555	0.0136657
FAM230C	6.17412	-1.70315	0.0138481
Z97192.3	2.21017	-1.96813	0.0139833
CDKN2A	2.42246	6.10116	0.014056
ELAVL2	2.4341	2.34898	0.0141595
LINC01716	3.36108	-3.43778	0.0142933
TUBB8P7	2.34856	0.600701	0.0143075
AL035425.3	3.52483	-0.380661	0.0143144
TINAG	3.00089	-2.37787	0.0146075
AL136309.3	4.68907	-2.77861	0.0147047
AC128709.3	2.02801	-0.184765	0.0149336
AC083967.1	3.12504	-3.21177	0.0151359
LINC01526	2.03566	-3.30464	0.0152666
AC097382.1	2.09447	-3.43796	0.0153825
OBP2B	3.82098	-2.49333	0.0154821
AP003063.1	2.46037	-1.44606	0.0155078
SLC6A5	3.18698	-2.6982	0.0155369
AC092484.1	4.55744	-1.99684	0.0155502
ADAMTS18	2.04958	0.597519	0.015552
GRM4	2.34148	1.39427	0.0156754
AC022387.1	2.94116	-3.04645	0.0157056
AC009065.1	2.69005	-3.39648	0.0157365
AC246787.2	2.64596	-2.44795	0.0158363
AL353803.2	3.51828	-1.96357	0.0159584
CNTNAP4	3.82492	-1.02544	0.0160063
CLPSL2	3.80879	-3.28539	0.016195
FGFBP2	3.26743	5.15171	0.0162982
AP000439.3	4.89417	-1.46911	0.0164217
AKR1C3	2.0089	8.26127	0.0166399
LINC01964	2.92392	-0.905991	0.0166721
LINC02105	3.36649	-2.82788	0.0166818
LINC02392	3.31004	-2.6655	0.0167613
AC098936.1	3.06124	-1.87562	0.0168441
MIR5689HG	2.13039	-2.4772	0.0168736
AL132655.1	2.86906	-2.87366	0.0169016
AC008440.3	2.57868	-1.50552	0.0169596
ABCA4	2.45013	3.68943	0.0170026
CNDP1	3.32305	-0.124697	0.017024
GABRG2	4.48448	0.547246	0.0171117
AL139002.1	5.35771	-2.32891	0.0171175
AC108025.2	3.0703	-3.25526	0.0171488
PQLC2L	2.0823	0.666809	0.0171757
LINC02251	2.70366	-3.39603	0.0172444
OVAAL	4.24888	-0.395662	0.0172858
LINC02245	2.20092	-3.10349	0.0173389
BX255923.2	2.85793	-2.88722	0.0173649
AC067960.1	3.64199	-2.9632	0.0173739
NPTX1	2.23482	1.9144	0.0173764
AL157778.1	5.5985	-2.15908	0.0176363
LGALS17A	2.21809	-0.613843	0.0178298
NAA11	5.74648	-0.0773195	0.0178451
CR383658.1	3.9685	-3.1847	0.0178476
ZPLD1	2.20391	-0.526761	0.0180647
AC144450.1	2.18768	-2.52986	0.0180816
ITLN2	2.3889	-0.842495	0.0183206
ATP2B3	2.62285	-1.52263	0.0184356
AC008063.2	2.70474	-2.8436	0.0184468
AC112176.1	2.20795	-1.95324	0.0185049
KRTDAP	2.5626	8.78183	0.0185601
MCF2	2.0498	-1.24689	0.0186091
AP005328.2	2.63611	-2.70362	0.0187126
ZNF114-AS1	2.06618	-2.81083	0.0187286
PSG2	2.68836	-3.3999	0.0187306
LINC00269	3.48565	-3.40833	0.0188858
LINC02390	2.2797	-3.35748	0.018918
RAP2CP1	2.78366	-3.11036	0.0191525
AC063976.1	3.81941	-2.83836	0.0191647
LINC02247	3.62879	-3.36295	0.0192466
NELL1	2.77194	1.94379	0.0193134
C1orf167	2.13561	-1.82896	0.0193382
AL118508.2	2.09076	-1.64932	0.0193569
LINC01205	3.65789	-2.93133	0.019417
MYCNUT	3.79901	-3.26614	0.0197288
C3P1	3.35033	-2.41851	0.0197843
MPPED1	2.81768	2.65991	0.0198378
PRSS21	2.07808	4.38773	0.0199356
GABRA5	4.75606	0.475355	0.0199356
AC090192.2	2.60396	-2.10263	0.019939
PHF21B	2.02445	-0.214139	0.0201458
AP003555.3	2.67919	-1.91106	0.0206318
AC016687.3	5.03204	-2.57539	0.0208903
DPPA4	2.3444	-1.90669	0.0209238
MIR4300HG	3.54703	-3.35933	0.0210955
AACSP1	2.29282	0.601165	0.0212583
AC068473.4	2.02149	-1.16392	0.0214097
LINC01675	2.63555	-3.40312	0.0214912
PLPPR5	2.32814	-1.3214	0.0215305
OR51B5	4.57914	0.292921	0.021676
AL161668.1	3.2453	-3.13383	0.0217299
DAB1	2.01201	0.96516	0.0217487
AFP	2.17368	-1.95733	0.0218019
LINC00868	3.99794	-3.1498	0.0219547
FLJ33534	2.18563	-1.99251	0.0219621
LINC01602	3.49189	-1.62541	0.0219838
AL662789.1	4.68135	-2.81258	0.0220334
OR7A1P	4.51318	-2.88691	0.0221658
AL391422.2	-2.22824	-3.42131	0.0222219
NPFFR2	3.71339	-0.443411	0.0227401
AC006372.2	2.42802	-3.11636	0.0228109
DSCR8	5.84887	-1.95478	0.0232394
AC016550.2	3.80809	-3.25717	0.0233339
LINC01687	3.80772	-2.8697	0.0234146
AC016044.1	4.86679	-2.65982	0.0234516
AL591222.1	2.61514	-2.44275	0.0235233
PNLIPRP1	2.6926	-3.3965	0.023626
LINC01582	3.32633	-3.45072	0.0239516
LINC01391	2.30281	-1.75673	0.0240838
AC023202.1	2.79375	-3.11128	0.0241385
KCNK4-TEX40	2.35613	-2.75998	0.024324
C8orf86	4.22745	-3.04799	0.024324
AC019185.2	2.45134	-3.29946	0.0243745
PHF2P2	3.91921	-0.900266	0.0243758
AC138646.1	4.82328	-1.82979	0.0244093
PAX2	2.3726	-2.16412	0.0244302
NOS2P3	2.4469	-3.30953	0.0244734
LINC00336	2.22805	-2.36998	0.0245391
AC021713.1	4.18848	-3.12093	0.024652
ANKRD18DP	2.00563	-2.57559	0.0246558
AL121578.3	3.61603	-2.19626	0.0250187
CACNG2	3.1619	-2.04307	0.0251197
AL133371.3	2.57551	-3.43646	0.0253412
GGT3P	2.15204	-2.84239	0.0253567
AC009542.2	2.89124	-2.14606	0.0255001
AL035401.1	3.7695	-3.26469	0.0257167
AC007907.1	2.4718	-3.27919	0.0259042
AC114912.1	4.50571	-2.88253	0.025909
AC239585.2	3.16771	-3.50402	0.025909
DISC1FP1	2.40755	-1.70416	0.0259712
AC022762.1	2.36705	-2.87585	0.0260292
AC087491.1	2.52236	0.708198	0.0260876
USP26	4.75864	-1.9029	0.0261084
CRP	2.2564	-2.40278	0.0262059
AC004817.4	3.07887	-3.01831	0.0262094
OR7C1	2.61822	-1.9691	0.0263967
FAR2P3	2.89515	-3.3154	0.0263967
AC090844.3	2.27715	-2.55104	0.0265234
LINC01077	2.29835	-2.90573	0.0268523
LINC02126	2.624	-3.42379	0.0268783
LINC-ROR	2.45287	-2.58629	0.0271063
CHAT	3.06106	-1.5256	0.0272148
C8orf49	3.15496	-2.53819	0.0275891
LINC02152	4.8037	-2.71158	0.0280636
LINC00165	3.93368	0.81266	0.0280677
AL035696.3	2.46946	-3.09567	0.0280677
LINC02128	2.69033	-1.84126	0.028102
LINC02484	5.57252	-2.17408	0.0282843
AC093627.1	2.63423	-3.20506	0.0283335
AL033519.3	2.31862	-2.25498	0.0283553
LINC01998	3.22375	-1.47873	0.0284878
MAGEA2B	3.66029	-3.31343	0.0286559
LINC02267	4.95872	-1.29535	0.0286559
AC079466.1	3.05227	-3.24203	0.0290259
AP003071.1	2.17619	-2.97519	0.029133
AC090116.1	4.37355	-2.94178	0.0291559
LINC02547	2.61879	-2.71598	0.0291775
AC019155.3	2.3013	-0.56822	0.0292539
AC126175.1	4.64681	-0.248679	0.0293979
AC106771.1	4.87479	-2.6373	0.0295485
AL049646.1	2.17269	-3.10127	0.0298923
AC105383.1	3.17869	-2.70515	0.0299813
AL683807.2	2.56658	-3.45591	0.0300537
LINC02302	3.43481	-1.17636	0.0300613
AC092894.1	4.18586	-3.0833	0.0304526
LINC01887	2.48449	-2.29911	0.0306148
AC020551.1	4.17254	-3.06668	0.0306427
FAM153B	2.62703	0.490639	0.0306669
AC026782.2	2.1035	-3.29876	0.0306821
AC092327.2	2.865	-3.33475	0.0308551
SLC25A3P1	6.26329	-1.6201	0.0311106
PIWIL1	3.0903	0.131917	0.0312182
AP004247.2	2.80717	-3.15745	0.0313202
AL133264.2	2.07867	-3.43656	0.0314103
PRMT8	2.57031	0.576115	0.0314473
AC125603.4	2.40963	-2.37171	0.0314789
AC096711.3	3.09933	-2.39754	0.031499
LINC00158	2.01773	-2.80242	0.0316194
2020-09-14	3.15792	-3.19296	0.0316194
AL359881.2	2.03098	-2.852	0.0316713
KRTAP10-2	2.16014	-3.11722	0.0316851
AC021683.3	2.541	-1.22028	0.0319055
AL161640.1	2.91417	-3.31074	0.032081
AL118508.1	2.24501	2.4143	0.0321329
LINC01250	2.71238	-1.78977	0.0322819
LINC01895	4.01074	-3.15299	0.0325048
AP000879.2	2.99536	-3.01619	0.0325494
AC096711.1	3.38285	-3.05336	0.0325494
GOLGA8EP	3.28825	-3.46147	0.0331232
AB015752.1	2.04879	-3.4467	0.0331445
AC138761.3	5.62815	-1.42202	0.0333444
LINC00543	2.09259	-1.79878	0.0336254
AC087499.2	2.19012	-1.81274	0.0338256
GABRB1	2.77016	-2.26097	0.0338606
LINC01639	4.15349	-2.63582	0.033909
LINC01665	3.62212	-3.3341	0.033909
AL117378.1	2.35308	-3.32109	0.034037
LRTM2	2.49811	-2.75812	0.0342303
AC006372.3	2.05355	-2.40994	0.0342606
AC093802.2	4.24214	-3.01981	0.0342897
ANKRD26P1	3.29352	-2.48924	0.0343423
LINC00661	3.21991	-2.88209	0.0346499
AL355095.1	4.58795	-2.81741	0.0349808
AP003063.2	2.45459	-3.30013	0.0349808
LINC00303	2.25354	-2.71032	0.0350813
LINC01854	3.71477	-1.26511	0.035403
AC124254.1	2.49219	-1.59143	0.0359188
AC010735.1	2.48007	-2.6552	0.0360201
FGF4	6.32507	0.100353	0.0361466
AC104241.2	2.89269	-1.57281	0.0361605
AC074286.1	2.50761	-2.43158	0.0362929
GDPD4	2.28543	-1.35456	0.0365452
LINC02583	5.24877	-1.43006	0.0366436
LINC01435	2.83607	-3.36735	0.0366436
AL162427.1	4.30136	-2.23633	0.0367224
PYDC1	2.23849	-0.327703	0.0367804
PSG7	3.18711	-3.17623	0.0368338
CPLX2	5.01285	4.08196	0.0370866
AL109914.1	2.16496	-3.08725	0.0373037
AC019118.2	3.06543	-2.79888	0.0375717
TCP11	2.13908	0.652597	0.0376369
AC074135.2	3.49144	-3.38231	0.0376402
SAMMSON	2.19955	-2.60131	0.0384466
LINC02373	2.3494	-3.17469	0.0386436
LINC00603	4.56799	-2.36281	0.0390257
LINC02274	2.34311	-3.20286	0.0390507
SLC22A2	2.08179	-2.15005	0.0392702
LINC00895	2.33798	-3.33764	0.039406
TFAP2D	4.24431	-2.57455	0.0394069
AJ003147.1	2.7921	-3.36429	0.0396461
AC091304.1	3.48435	-3.39725	0.0396784
AC012668.3	3.81747	-2.51628	0.0398343
ANKRD30A	3.44619	-3.39286	0.0398475
AC023511.1	3.31917	-3.11953	0.0398552
AC023824.1	5.51799	-0.734908	0.0400696
AL163953.1	2.844	-1.84397	0.0406909
LINC02087	4.5594	-2.84181	0.0408057
AC104066.2	3.18111	-3.19606	0.0408342
AL162511.1	2.66108	-3.41569	0.0409808
KIF1A	2.44586	3.02721	0.0414001
LINC01827	2.9855	-3.23846	0.0414047
AC034154.1	2.87811	-2.5998	0.0414318
CTSL3P	2.82538	-3.3272	0.0414748
SHH	2.55771	3.28475	0.0415931
AL136131.2	2.0401	-2.82835	0.0418942
IMPA1P1	2.07637	-2.44877	0.0425792
AC010266.2	2.54455	-2.88335	0.0425991
AL390760.1	2.06069	-2.91266	0.043011
AC007336.2	2.10187	-3.43301	0.0430444
AC015909.1	2.01653	-3.47747	0.0430555
RPS27P25	2.10823	-2.9171	0.0433153
LINC01326	3.96702	-3.18582	0.0434015
AP005057.1	3.51665	-3.37542	0.0440563
AC092490.1	2.84125	4.15558	0.0440583
AL121656.1	3.40635	-3.41091	0.0440723
LINC02434	4.01789	-0.982774	0.0440812
AC044839.1	2.75802	-2.36888	0.0446593
ATP13A5	2.8717	5.3958	0.0446964
LINC02200	3.58352	-2.96632	0.044707
AC012462.1	3.91865	-3.16779	0.0450595
GLYATL1P2	3.4114	-2.37091	0.0452357
LINC01206	2.5543	4.54764	0.0452405
AL160290.2	2.73396	-3.17903	0.0457808
CARD18	2.02025	1.81602	0.0461553
AC004920.1	2.3099	-3.34544	0.0462012
AP005209.1	2.63063	-3.4302	0.0464655
AC096734.1	2.13322	-3.06391	0.0465853
ADAD1	6.00818	-1.83237	0.046894
LINC02515	2.39344	-3.33581	0.0469645
AC140847.2	2.35131	-3.14013	0.047293
LINC02266	2.27049	-3.18419	0.0473812
LINC01029	5.82686	-1.99163	0.0474557
LGALS4	2.23513	2.00901	0.0476589
AC122710.1	3.96455	-2.75751	0.0477489
LINC02196	2.77414	-3.3534	0.0478072
KRT16P6	2.11708	6.45627	0.0478972
LINC01254	2.19596	-2.07065	0.0490486
AC073284.1	3.51664	-3.38968	0.0492949
CD5L	2.53961	-2.44097	0.0497051
AC023824.3	3.27373	-0.143813	0.0499946

## Sheet: DEmiRNAs
The differentially expressed miRNAs list in LSCC
Gene name	logFC	logCPM	p value
hsa-miR-338-5p	-2.48428	2.46758	2.09814e-23
hsa-miR-139-3p	-2.87352	4.26584	3.97914e-23
hsa-miR-378i	-5.08919	-0.258855	9.50696e-22
hsa-miR-378c	-2.38114	3.57108	3.52895e-20
hsa-miR-378d	-2.86207	0.485557	4.56715e-17
hsa-miR-139-5p	-2.01312	5.52943	4.56715e-17
hsa-miR-375-3p	-3.48142	11.5856	1.75893e-13
hsa-miR-5089-5p	-3.37215	-0.760696	9.99358e-12
hsa-miR-99a-5p	-2.0578	9.25123	1.11731e-11
hsa-miR-196b-5p	3.52269	7.87481	1.62604e-11
hsa-miR-615-3p	5.70922	1.40279	9.18264e-11
hsa-miR-1-3p	-4.11491	8.90783	2.97371e-09
hsa-miR-4652-5p	3.33307	2.62193	6.78798e-09
hsa-miR-449b-5p	-3.99671	-0.434768	1.77918e-08
hsa-miR-196a-5p	4.80374	6.37199	1.78593e-08
hsa-miR-449a	-3.40555	1.32864	2.46326e-08
hsa-miR-6510-3p	-2.44283	4.42171	3.42866e-08
hsa-miR-455-3p	2.47958	8.48439	1.18707e-07
hsa-miR-1910-5p	3.93263	0.717443	1.66867e-07
hsa-miR-1258	-2.28743	0.343519	2.01905e-07
hsa-miR-301a-3p	2.29451	3.24041	3.03725e-07
hsa-miR-133b	-3.90553	6.15217	4.19369e-07
hsa-miR-133a-3p	-3.58553	8.11037	4.42879e-07
hsa-miR-449c-5p	-3.56378	-0.592428	7.95886e-07
hsa-miR-503-5p	2.40056	2.48691	2.15055e-06
hsa-miR-208b-3p	-4.10283	0.355686	2.81513e-06
hsa-miR-208a-5p	-3.00996	-1.04574	3.51714e-06
hsa-miR-144-3p	-2.15776	4.15834	3.68983e-06
hsa-miR-4776-5p	-2.64659	-0.571698	2.18316e-05
hsa-miR-4705	-2.64741	-0.935085	3.46856e-05
hsa-miR-210-3p	2.27509	10.0767	4.13387e-05
hsa-miR-301b-3p	2.88762	0.744047	6.23568e-05
hsa-miR-9-5p	4.10755	12.5751	7.71106e-05
hsa-miR-767-5p	6.25834	5.84754	0.000101988
hsa-miR-208a-3p	-2.9923	-1.00512	0.000132113
hsa-miR-105-5p	6.37684	6.46946	0.000143422
hsa-miR-378f	-2.42462	-0.878943	0.000149859
hsa-miR-449b-3p	-3.19721	-0.579805	0.000159847
hsa-miR-6717-5p	-2.30586	-0.97238	0.000174277
hsa-miR-1298-5p	-2.48635	-1.02585	0.000268232
hsa-miR-133a-5p	-3.34651	1.23198	0.000289836
hsa-miR-770-5p	-2.08778	-0.932501	0.000353937
hsa-miR-885-3p	-2.21063	-1.07378	0.000383013
hsa-miR-2681-3p	-2.4093	-1.05582	0.000437687
hsa-miR-3170	2.52279	0.233155	0.00064584
hsa-miR-3662	2.5699	0.997301	0.0007428
hsa-miR-383-5p	-2.46103	-0.23976	0.00114935
hsa-miR-208b-5p	-2.07798	-1.12	0.00131091
hsa-miR-548f-3p	4.51856	0.512846	0.00167868
hsa-miR-1269a	3.9448	6.71768	0.00173065
hsa-miR-888-5p	-2.57902	-1.00105	0.00203337
hsa-miR-499a-5p	-2.63051	1.41452	0.00238052
hsa-miR-31-5p	2.60238	6.21534	0.00263728
hsa-miR-1293	2.2502	2.081	0.0028448
hsa-miR-4326	2.03037	2.39597	0.00381554
hsa-miR-488-5p	-2.49912	-0.844817	0.00462875
hsa-miR-206	-2.48604	10.0044	0.00621808
hsa-miR-592	2.5423	2.56899	0.0101903
hsa-miR-9-3p	2.43394	2.9497	0.0106019
hsa-miR-6499-3p	2.37945	2.13974	0.0106468
hsa-miR-573	2.84761	-0.233393	0.0122818
hsa-miR-514a-3p	4.24433	6.71482	0.0162982
hsa-miR-3144-3p	3.19967	-0.304368	0.0168083
hsa-miR-1269b	5.78991	4.48328	0.0186421
hsa-miR-1305	2.4441	0.04172	0.0209131
hsa-miR-508-3p	3.7095	7.64679	0.0317179
hsa-miR-767-3p	3.52563	0.747881	0.0367425
hsa-miR-1246	3.50809	-0.480497	0.0480945
hsa-miR-509-3p	3.38709	6.27213	0.0484642
