# Supplementary material for: Identifying prognostic lncRNAs based on a ceRNA regulatory network in laryngeal squamous cell carcinoma
Source: BMC Cancer. 2021 Jun 15;21:705. doi: 10.1186/s12885-021-08422-2 (PMC8207764; doi:10.1186/s12885-021-08422-2)
Supplement: Supplementary file 2 — Additional file 2: Supplementary Material 2. All GO and KEGG items of DEmRNAs. [file 12885_2021_8422_MOESM2_ESM.xlsx]

## Sheet: GO_BP
GO biological process terms for DEmRNAs
Category	Term	Count	%	PValue	List Total	Pop Hits	Pop Total	Fold Enrichment	Bonferroni	Benjamini	FDR
GOTERM_BP_FAT	GO:0001501~skeletal system development	92	4.36847	1.85018e-18	1491	319	13528	2.61669	6.89009e-15	6.89009e-15	3.41177e-15
GOTERM_BP_FAT	GO:0030855~epithelial cell differentiation	54	2.5641	1.91775e-17	1491	137	13528	3.57626	7.14171e-14	3.57085e-14	3.53636e-14
GOTERM_BP_FAT	GO:0008544~epidermis development	64	3.03894	2.27081e-17	1491	184	13528	3.15586	8.45651e-14	2.81884e-14	4.18742e-14
GOTERM_BP_FAT	GO:0007398~ectoderm development	67	3.18139	2.50776e-17	1491	199	13528	3.05476	9.33889e-14	2.33472e-14	4.62434e-14
GOTERM_BP_FAT	GO:0060429~epithelium development	69	3.27635	3.75336e-15	1491	227	13528	2.7579	1.40572e-11	2.81142e-12	6.9611e-12
GOTERM_BP_FAT	GO:0031424~keratinization	27	1.28205	6.50473e-15	1491	43	13528	5.69707	2.43934e-11	4.06553e-12	1.20792e-11
GOTERM_BP_FAT	GO:0006936~muscle contraction	53	2.51662	2.4953e-14	1491	153	13528	3.14297	9.30256e-11	1.32894e-11	4.60632e-11
GOTERM_BP_FAT	GO:0007267~cell-cell signaling	129	6.12536	5.11733e-14	1491	600	13528	1.95072	1.90599e-10	2.38249e-11	9.43801e-11
GOTERM_BP_FAT	GO:0003012~muscle system process	54	2.5641	4.33197e-13	1491	168	13528	2.91636	1.61327e-09	1.79252e-10	7.98839e-10
GOTERM_BP_FAT	GO:0009913~epidermal cell differentiation	33	1.56695	5.59048e-13	1491	72	13528	4.15851	2.08171e-09	2.08171e-10	1.0308e-09
GOTERM_BP_FAT	GO:0007155~cell adhesion	140	6.64767	1.32585e-12	1491	700	13528	1.81462	4.93738e-09	4.48853e-10	2.44484e-09
GOTERM_BP_FAT	GO:0030216~keratinocyte differentiation	31	1.47198	1.44495e-12	1491	66	13528	4.26161	5.38101e-09	4.48418e-10	2.66452e-09
GOTERM_BP_FAT	GO:0022610~biological adhesion	140	6.64767	1.4853e-12	1491	701	13528	1.81203	5.53109e-09	4.25469e-10	2.73883e-09
GOTERM_BP_FAT	GO:0007389~pattern specification process	67	3.18139	1.43312e-10	1491	267	13528	2.27677	5.33692e-07	3.81209e-08	2.64269e-07
GOTERM_BP_FAT	GO:0003002~regionalization	54	2.5641	3.63642e-10	1491	197	13528	2.48704	1.3542e-06	9.02801e-08	6.70561e-07
GOTERM_BP_FAT	GO:0006941~striated muscle contraction	23	1.09212	4.14853e-10	1491	46	13528	4.53655	1.54491e-06	9.6557e-08	7.64995e-07
GOTERM_BP_FAT	GO:0030182~neuron differentiation	92	4.36847	1.14353e-09	1491	438	13528	1.90577	4.25848e-06	2.505e-07	2.10868e-06
GOTERM_BP_FAT	GO:0048598~embryonic morphogenesis	69	3.27635	1.06076e-08	1491	307	13528	2.03923	3.95018e-05	2.19459e-06	1.95605e-05
GOTERM_BP_FAT	GO:0009952~anterior/posterior pattern formation	40	1.89934	2.70429e-08	1491	140	13528	2.59232	0.000100703	5.30039e-06	4.98675e-05
GOTERM_BP_FAT	GO:0044057~regulation of system process	67	3.18139	7.65121e-08	1491	309	13528	1.96731	0.000284891	1.42465e-05	0.000141089
GOTERM_BP_FAT	GO:0016337~cell-cell adhesion	61	2.89649	1.562e-07	1491	276	13528	2.00529	0.000581519	2.7699e-05	0.000288034
GOTERM_BP_FAT	GO:0007517~muscle organ development	50	2.37417	2.68444e-07	1491	211	13528	2.15002	0.000999185	4.54392e-05	0.000495013
GOTERM_BP_FAT	GO:0035113~embryonic appendage morphogenesis	28	1.32953	3.47747e-07	1491	87	13528	2.92008	0.00129417	5.63031e-05	0.000641248
GOTERM_BP_FAT	GO:0030326~embryonic limb morphogenesis	28	1.32953	3.47747e-07	1491	87	13528	2.92008	0.00129417	5.63031e-05	0.000641248
GOTERM_BP_FAT	GO:0021515~cell differentiation in spinal cord	14	0.664767	4.84387e-07	1491	25	13528	5.08094	0.00180223	7.51579e-05	0.000893213
GOTERM_BP_FAT	GO:0048878~chemical homeostasis	94	4.46344	6.36285e-07	1491	512	13528	1.66577	0.00236672	9.47766e-05	0.00117331
GOTERM_BP_FAT	GO:0006811~ion transport	129	6.12536	7.47036e-07	1491	768	13528	1.524	0.0027781	0.000106993	0.00137754
GOTERM_BP_FAT	GO:0060348~bone development	34	1.61443	8.02524e-07	1491	123	13528	2.50801	0.00298414	0.000110683	0.00147986
GOTERM_BP_FAT	GO:0060173~limb development	30	1.4245	1.26057e-06	1491	103	13528	2.64265	0.00468338	0.000167642	0.00232449
GOTERM_BP_FAT	GO:0048736~appendage development	30	1.4245	1.26057e-06	1491	103	13528	2.64265	0.00468338	0.000167642	0.00232449
GOTERM_BP_FAT	GO:0009954~proximal/distal pattern formation	13	0.617284	1.29011e-06	1491	23	13528	5.12828	0.00479286	0.000165655	0.00237896
GOTERM_BP_FAT	GO:0055008~cardiac muscle tissue morphogenesis	14	0.664767	1.51077e-06	1491	27	13528	4.70457	0.0056103	0.000187519	0.00278584
GOTERM_BP_FAT	GO:0060415~muscle tissue morphogenesis	14	0.664767	1.51077e-06	1491	27	13528	4.70457	0.0056103	0.000187519	0.00278584
GOTERM_BP_FAT	GO:0030198~extracellular matrix organization	30	1.4245	1.56653e-06	1491	104	13528	2.61724	0.00581678	0.000188168	0.00288867
GOTERM_BP_FAT	GO:0035108~limb morphogenesis	29	1.37702	1.7335e-06	1491	99	13528	2.65778	0.00643477	0.000201716	0.00319655
GOTERM_BP_FAT	GO:0035107~appendage morphogenesis	29	1.37702	1.7335e-06	1491	99	13528	2.65778	0.00643477	0.000201716	0.00319655
GOTERM_BP_FAT	GO:0010817~regulation of hormone levels	38	1.80437	1.97504e-06	1491	151	13528	2.2833	0.00732808	0.000222856	0.00364195
GOTERM_BP_FAT	GO:0007610~behavior	86	4.08357	2.12657e-06	1491	469	13528	1.66373	0.00788807	0.000232895	0.00392135
GOTERM_BP_FAT	GO:0032963~collagen metabolic process	14	0.664767	2.53618e-06	1491	28	13528	4.53655	0.00940027	0.000269813	0.00467664
GOTERM_BP_FAT	GO:0048729~tissue morphogenesis	42	1.9943	4.17416e-06	1491	180	13528	2.11706	0.0154244	0.000431701	0.00769693
GOTERM_BP_FAT	GO:0048663~neuron fate commitment	17	0.807217	4.40679e-06	1491	42	13528	3.67245	0.016277	0.00044344	0.00812587
GOTERM_BP_FAT	GO:0001503~ossification	31	1.47198	4.68337e-06	1491	115	13528	2.44579	0.0172897	0.000458866	0.00863585
GOTERM_BP_FAT	GO:0043062~extracellular structure organization	39	1.85185	5.20008e-06	1491	163	13528	2.17087	0.0191789	0.000496419	0.0095886
GOTERM_BP_FAT	GO:0048738~cardiac muscle tissue development	20	0.949668	5.80384e-06	1491	57	13528	3.18355	0.0213817	0.000540193	0.0107018
GOTERM_BP_FAT	GO:0051241~negative regulation of multicellular organismal process	39	1.85185	6.06267e-06	1491	164	13528	2.15763	0.0223245	0.000550518	0.0111791
GOTERM_BP_FAT	GO:0021510~spinal cord development	16	0.759734	7.63602e-06	1491	39	13528	3.7223	0.0280361	0.000676834	0.01408
GOTERM_BP_FAT	GO:0055065~metal ion homeostasis	45	2.13675	9.70939e-06	1491	205	13528	1.99166	0.0355121	0.000840529	0.0179028
GOTERM_BP_FAT	GO:0014706~striated muscle tissue development	31	1.47198	9.82756e-06	1491	119	13528	2.36358	0.0359364	0.000831428	0.0181206
GOTERM_BP_FAT	GO:0044259~multicellular organismal macromolecule metabolic process	14	0.664767	1.0166e-05	1491	31	13528	4.09753	0.0371508	0.000840947	0.0187447
GOTERM_BP_FAT	GO:0045165~cell fate commitment	34	1.61443	1.42033e-05	1491	139	13528	2.21932	0.0515189	0.0011492	0.0261878
GOTERM_BP_FAT	GO:0042445~hormone metabolic process	28	1.32953	2.20403e-05	1491	106	13528	2.39667	0.0788009	0.00174484	0.0406349
GOTERM_BP_FAT	GO:0048705~skeletal system morphogenesis	29	1.37702	2.27138e-05	1491	112	13528	2.34929	0.0811084	0.00176068	0.0418763
GOTERM_BP_FAT	GO:0003007~heart morphogenesis	22	1.04463	2.51514e-05	1491	73	13528	2.73436	0.0894124	0.00190971	0.0463695
GOTERM_BP_FAT	GO:0060537~muscle tissue development	31	1.47198	2.75062e-05	1491	125	13528	2.25013	0.0973628	0.00204659	0.0507097
GOTERM_BP_FAT	GO:0006875~cellular metal ion homeostasis	42	1.9943	3.63567e-05	1491	196	13528	1.94424	0.126629	0.00265128	0.067021
GOTERM_BP_FAT	GO:0048562~embryonic organ morphogenesis	32	1.51947	3.74594e-05	1491	133	13528	2.183	0.130208	0.00267913	0.0690532
GOTERM_BP_FAT	GO:0009725~response to hormone stimulus	67	3.18139	3.74838e-05	1491	367	13528	1.6564	0.130287	0.00263035	0.0690981
GOTERM_BP_FAT	GO:0031016~pancreas development	14	0.664767	4.76763e-05	1491	35	13528	3.62924	0.162682	0.00328258	0.0878794
GOTERM_BP_FAT	GO:0055080~cation homeostasis	55	2.61159	4.90706e-05	1491	286	13528	1.74483	0.167018	0.00331709	0.0904483
GOTERM_BP_FAT	GO:0048545~response to steroid hormone stimulus	41	1.94682	4.95785e-05	1491	192	13528	1.93749	0.168592	0.00329162	0.091384
GOTERM_BP_FAT	GO:0045944~positive regulation of transcription from RNA polymerase II promoter	67	3.18139	5.24259e-05	1491	371	13528	1.63854	0.177362	0.00341939	0.0966301
GOTERM_BP_FAT	GO:0019226~transmission of nerve impulse	64	3.03894	5.39145e-05	1491	350	13528	1.65908	0.18191	0.00345579	0.0993725
GOTERM_BP_FAT	GO:0030005~cellular di-, tri-valent inorganic cation homeostasis	46	2.18424	6.19628e-05	1491	227	13528	1.8386	0.206067	0.00390349	0.114199
GOTERM_BP_FAT	GO:0021517~ventral spinal cord development	9	0.42735	6.70723e-05	1491	15	13528	5.44386	0.221032	0.00415444	0.12361
GOTERM_BP_FAT	GO:0055074~calcium ion homeostasis	40	1.89934	6.7563e-05	1491	188	13528	1.93045	0.222454	0.00411631	0.124514
GOTERM_BP_FAT	GO:0048666~neuron development	62	2.94397	7.11456e-05	1491	339	13528	1.65939	0.23276	0.00426436	0.131112
GOTERM_BP_FAT	GO:0006874~cellular calcium ion homeostasis	39	1.85185	8.14789e-05	1491	183	13528	1.93361	0.261726	0.00480492	0.150142
GOTERM_BP_FAT	GO:0032504~multicellular organism reproduction	82	3.89364	8.86518e-05	1491	487	13528	1.52771	0.281187	0.00514537	0.163349
GOTERM_BP_FAT	GO:0048609~reproductive process in a multicellular organism	82	3.89364	8.86518e-05	1491	487	13528	1.52771	0.281187	0.00514537	0.163349
GOTERM_BP_FAT	GO:0044236~multicellular organismal metabolic process	14	0.664767	9.31655e-05	1491	37	13528	3.43307	0.29317	0.00532369	0.171659
GOTERM_BP_FAT	GO:0007586~digestion	24	1.1396	9.93774e-05	1491	91	13528	2.39291	0.309335	0.00559188	0.183095
GOTERM_BP_FAT	GO:0048232~male gamete generation	57	2.70655	0.000104693	1491	308	13528	1.67911	0.322874	0.00580247	0.19288
GOTERM_BP_FAT	GO:0007283~spermatogenesis	57	2.70655	0.000104693	1491	308	13528	1.67911	0.322874	0.00580247	0.19288
GOTERM_BP_FAT	GO:0055066~di-, tri-valent inorganic cation homeostasis	47	2.23172	0.000108276	1491	239	13528	1.78425	0.331851	0.0059125	0.199475
GOTERM_BP_FAT	GO:0050801~ion homeostasis	71	3.37132	0.000109928	1491	409	13528	1.57504	0.335948	0.00591569	0.202515
GOTERM_BP_FAT	GO:0035270~endocrine system development	20	0.949668	0.000115718	1491	69	13528	2.62989	0.350114	0.00613764	0.21317
GOTERM_BP_FAT	GO:0007631~feeding behavior	20	0.949668	0.000115718	1491	69	13528	2.62989	0.350114	0.00613764	0.21317
GOTERM_BP_FAT	GO:0030003~cellular cation homeostasis	49	2.32669	0.000123335	1491	254	13528	1.75032	0.368291	0.00644851	0.227187
GOTERM_BP_FAT	GO:0030574~collagen catabolic process	10	0.474834	0.00012601	1491	20	13528	4.53655	0.374553	0.00649671	0.232108
GOTERM_BP_FAT	GO:0006812~cation transport	90	4.2735	0.000136501	1491	553	13528	1.47664	0.398521	0.00693969	0.25141
GOTERM_BP_FAT	GO:0009719~response to endogenous stimulus	70	3.32384	0.000141362	1491	405	13528	1.56819	0.409313	0.0070892	0.260352
GOTERM_BP_FAT	GO:0034754~cellular hormone metabolic process	18	0.854701	0.000142533	1491	59	13528	2.76807	0.411883	0.00705274	0.262506
GOTERM_BP_FAT	GO:0055082~cellular chemical homeostasis	66	3.1339	0.000190108	1491	380	13528	1.57586	0.507385	0.0092729	0.349981
GOTERM_BP_FAT	GO:0031018~endocrine pancreas development	9	0.42735	0.000206868	1491	17	13528	4.80341	0.537198	0.00995603	0.38078
GOTERM_BP_FAT	GO:0006873~cellular ion homeostasis	65	3.08642	0.000214194	1491	374	13528	1.57688	0.549656	0.0101754	0.39424
GOTERM_BP_FAT	GO:0009611~response to wounding	86	4.08357	0.000216255	1491	530	13528	1.47224	0.5531	0.0101434	0.398027
GOTERM_BP_FAT	GO:0048568~embryonic organ development	36	1.7094	0.000231276	1491	172	13528	1.89902	0.577419	0.0107094	0.425618
GOTERM_BP_FAT	GO:0030001~metal ion transport	77	3.65622	0.000256242	1491	465	13528	1.50243	0.614944	0.0117132	0.471459
GOTERM_BP_FAT	GO:0007188~G-protein signaling, coupled to cAMP nucleotide second messenger	22	1.04463	0.000275954	1491	85	13528	2.34833	0.642204	0.0124558	0.50764
GOTERM_BP_FAT	GO:0055010~ventricular cardiac muscle morphogenesis	10	0.474834	0.000304092	1491	22	13528	4.12414	0.677809	0.0135532	0.559266
GOTERM_BP_FAT	GO:0016338~calcium-independent cell-cell adhesion	10	0.474834	0.000304092	1491	22	13528	4.12414	0.677809	0.0135532	0.559266
GOTERM_BP_FAT	GO:0006942~regulation of striated muscle contraction	10	0.474834	0.000304092	1491	22	13528	4.12414	0.677809	0.0135532	0.559266
GOTERM_BP_FAT	GO:0007565~female pregnancy	26	1.23457	0.000310129	1491	110	13528	2.14455	0.684974	0.0136571	0.570339
GOTERM_BP_FAT	GO:0051050~positive regulation of transport	43	2.04179	0.000342672	1491	223	13528	1.74952	0.72094	0.0149035	0.630007
GOTERM_BP_FAT	GO:0015674~di-, tri-valent inorganic cation transport	36	1.7094	0.000365555	1491	176	13528	1.85586	0.743743	0.0157076	0.671945
GOTERM_BP_FAT	GO:0031214~biomineral formation	13	0.617284	0.000406125	1491	37	13528	3.18785	0.779689	0.0172372	0.746254
GOTERM_BP_FAT	GO:0030195~negative regulation of blood coagulation	10	0.474834	0.000451063	1491	23	13528	3.94483	0.813652	0.0189114	0.828503
GOTERM_BP_FAT	GO:0030900~forebrain development	32	1.51947	0.000492662	1491	152	13528	1.91013	0.840407	0.0204083	0.904585
GOTERM_BP_FAT	GO:0048608~reproductive structure development	28	1.32953	0.000496152	1491	126	13528	2.01625	0.842468	0.0203253	0.910964
GOTERM_BP_FAT	GO:0007268~synaptic transmission	53	2.51662	0.000508129	1491	298	13528	1.61367	0.849344	0.0205847	0.932858
GOTERM_BP_FAT	GO:0042632~cholesterol homeostasis	13	0.617284	0.000534743	1491	38	13528	3.10396	0.863566	0.0214186	0.98149
GOTERM_BP_FAT	GO:0055092~sterol homeostasis	13	0.617284	0.000534743	1491	38	13528	3.10396	0.863566	0.0214186	0.98149
GOTERM_BP_FAT	GO:0048706~embryonic skeletal system development	20	0.949668	0.000538731	1491	77	13528	2.35665	0.865578	0.0213471	0.988775
GOTERM_BP_FAT	GO:0048665~neuron fate specification	8	0.379867	0.000560263	1491	15	13528	4.83899	0.875942	0.0219575	1.0281
GOTERM_BP_FAT	GO:0045137~development of primary sexual characteristics	28	1.32953	0.000565333	1491	127	13528	2.00037	0.878263	0.0219234	1.03736
GOTERM_BP_FAT	GO:0031328~positive regulation of cellular biosynthetic process	104	4.93827	0.000566187	1491	685	13528	1.37752	0.87865	0.02173	1.03892
GOTERM_BP_FAT	GO:0030902~hindbrain development	17	0.807217	0.00058048	1491	60	13528	2.57071	0.884944	0.0220455	1.06501
GOTERM_BP_FAT	GO:0007507~heart development	41	1.94682	0.00060438	1491	215	13528	1.73022	0.894747	0.0227115	1.10863
GOTERM_BP_FAT	GO:0007187~G-protein signaling, coupled to cyclic nucleotide second messenger	26	1.23457	0.000630347	1491	115	13528	2.05131	0.904454	0.0234396	1.156
GOTERM_BP_FAT	GO:0009891~positive regulation of biosynthetic process	105	4.98575	0.000633158	1491	695	13528	1.37076	0.90545	0.0233103	1.16113
GOTERM_BP_FAT	GO:0019953~sexual reproduction	74	3.51377	0.000702676	1491	458	13528	1.46596	0.927028	0.0255847	1.28784
GOTERM_BP_FAT	GO:0030199~collagen fibril organization	11	0.522317	0.00071144	1491	29	13528	3.44152	0.929373	0.0256491	1.3038
GOTERM_BP_FAT	GO:0034367~macromolecular complex remodeling	9	0.42735	0.000791717	1491	20	13528	4.0829	0.947635	0.02823	1.4499
GOTERM_BP_FAT	GO:0034369~plasma lipoprotein particle remodeling	9	0.42735	0.000791717	1491	20	13528	4.0829	0.947635	0.02823	1.4499
GOTERM_BP_FAT	GO:0034368~protein-lipid complex remodeling	9	0.42735	0.000791717	1491	20	13528	4.0829	0.947635	0.02823	1.4499
GOTERM_BP_FAT	GO:0003009~skeletal muscle contraction	7	0.332384	0.000906819	1491	12	13528	5.29264	0.965902	0.0319638	1.65903
GOTERM_BP_FAT	GO:0001708~cell fate specification	15	0.712251	0.000921885	1491	51	13528	2.66856	0.967764	0.032182	1.68637
GOTERM_BP_FAT	GO:0055088~lipid homeostasis	15	0.712251	0.000921885	1491	51	13528	2.66856	0.967764	0.032182	1.68637
GOTERM_BP_FAT	GO:0007548~sex differentiation	31	1.47198	0.00094423	1491	151	13528	1.86269	0.970341	0.0326438	1.72691
GOTERM_BP_FAT	GO:0051960~regulation of nervous system development	37	1.75689	0.000955426	1491	192	13528	1.74846	0.971553	0.032721	1.74722
GOTERM_BP_FAT	GO:0007276~gamete generation	65	3.08642	0.000958142	1491	395	13528	1.49304	0.971839	0.0325137	1.75214
GOTERM_BP_FAT	GO:0030239~myofibril assembly	9	0.42735	0.00115644	1491	21	13528	3.88847	0.986554	0.0387615	2.11112
GOTERM_BP_FAT	GO:0010557~positive regulation of macromolecule biosynthetic process	98	4.65337	0.00125411	1491	654	13528	1.35958	0.990658	0.0415941	2.28747
GOTERM_BP_FAT	GO:0044243~multicellular organismal catabolic process	10	0.474834	0.0012705	1491	26	13528	3.48966	0.991212	0.0417549	2.31704
GOTERM_BP_FAT	GO:0050819~negative regulation of coagulation	10	0.474834	0.0012705	1491	26	13528	3.48966	0.991212	0.0417549	2.31704
GOTERM_BP_FAT	GO:0019933~cAMP-mediated signaling	22	1.04463	0.0013257	1491	95	13528	2.10114	0.992847	0.0431501	2.41656
GOTERM_BP_FAT	GO:0042044~fluid transport	8	0.379867	0.00138818	1491	17	13528	4.2697	0.994333	0.0447482	2.52908
GOTERM_BP_FAT	GO:0045893~positive regulation of transcription, DNA-dependent	75	3.56125	0.00139695	1491	477	13528	1.42659	0.994516	0.0446388	2.54487
GOTERM_BP_FAT	GO:0009792~embryonic development ending in birth or egg hatching	56	2.65907	0.00145391	1491	334	13528	1.52124	0.995565	0.0460229	2.64731
GOTERM_BP_FAT	GO:0021522~spinal cord motor neuron differentiation	7	0.332384	0.00152777	1491	13	13528	4.88552	0.996633	0.047899	2.78001
GOTERM_BP_FAT	GO:0006816~calcium ion transport	29	1.37702	0.00154567	1491	142	13528	1.85296	0.996851	0.048043	2.81215
GOTERM_BP_FAT	GO:0016052~carbohydrate catabolic process	24	1.1396	0.0015574	1491	109	13528	1.99775	0.996985	0.0479985	2.83319
GOTERM_BP_FAT	GO:0009953~dorsal/ventral pattern formation	16	0.759734	0.00174201	1491	60	13528	2.41949	0.998486	0.0531003	3.16395
GOTERM_BP_FAT	GO:0006937~regulation of muscle contraction	18	0.854701	0.00174572	1491	72	13528	2.26828	0.998507	0.0527789	3.17059
GOTERM_BP_FAT	GO:0051254~positive regulation of RNA metabolic process	75	3.56125	0.00175135	1491	481	13528	1.41473	0.998538	0.0525188	3.18066
GOTERM_BP_FAT	GO:0046883~regulation of hormone secretion	17	0.807217	0.00175834	1491	66	13528	2.33701	0.998575	0.0523024	3.19317
GOTERM_BP_FAT	GO:0048870~cell motility	52	2.46914	0.00175962	1491	307	13528	1.53681	0.998582	0.0519252	3.19545
GOTERM_BP_FAT	GO:0051674~localization of cell	52	2.46914	0.00175962	1491	307	13528	1.53681	0.998582	0.0519252	3.19545
GOTERM_BP_FAT	GO:0001655~urogenital system development	24	1.1396	0.00176842	1491	110	13528	1.97959	0.998628	0.0517685	3.21119
GOTERM_BP_FAT	GO:0019935~cyclic-nucleotide-mediated signaling	27	1.28205	0.00181102	1491	130	13528	1.88441	0.99883	0.0525705	3.28733
GOTERM_BP_FAT	GO:0010984~regulation of lipoprotein particle clearance	5	0.237417	0.00183059	1491	6	13528	7.56092	0.998912	0.0527136	3.32229
GOTERM_BP_FAT	GO:0006775~fat-soluble vitamin metabolic process	11	0.522317	0.00218139	1491	33	13528	3.02437	0.999706	0.0620273	3.94691
GOTERM_BP_FAT	GO:0006776~vitamin A metabolic process	9	0.42735	0.00227945	1491	23	13528	3.55035	0.999796	0.0642375	4.12083
GOTERM_BP_FAT	GO:0048806~genitalia development	9	0.42735	0.00227945	1491	23	13528	3.55035	0.999796	0.0642375	4.12083
GOTERM_BP_FAT	GO:0031032~actomyosin structure organization	10	0.474834	0.00229248	1491	28	13528	3.24039	0.999806	0.0641087	4.14392
GOTERM_BP_FAT	GO:0007626~locomotory behavior	47	2.23172	0.00232747	1491	274	13528	1.55634	0.99983	0.0645717	4.20588
GOTERM_BP_FAT	GO:0031644~regulation of neurological system process	30	1.4245	0.00240762	1491	153	13528	1.77904	0.999874	0.0662299	4.34769
GOTERM_BP_FAT	GO:0007218~neuropeptide signaling pathway	21	0.997151	0.00241709	1491	93	13528	2.04877	0.999878	0.0659953	4.36444
GOTERM_BP_FAT	GO:0010628~positive regulation of gene expression	87	4.13105	0.00247664	1491	581	13528	1.35862	0.999902	0.0670764	4.46966
GOTERM_BP_FAT	GO:0051969~regulation of transmission of nerve impulse	29	1.37702	0.00263088	1491	147	13528	1.78993	0.999945	0.0705956	4.74168
GOTERM_BP_FAT	GO:0003006~reproductive developmental process	45	2.13675	0.00284053	1491	262	13528	1.55836	0.999975	0.0754683	5.11023
GOTERM_BP_FAT	GO:0001502~cartilage condensation	8	0.379867	0.00295107	1491	19	13528	3.82025	0.999983	0.0777387	5.30402
GOTERM_BP_FAT	GO:0043009~chordate embryonic development	54	2.5641	0.00323687	1491	331	13528	1.4802	0.999994	0.084357	5.80331
GOTERM_BP_FAT	GO:0045941~positive regulation of transcription	84	3.9886	0.00338443	1491	564	13528	1.35131	0.999997	0.0874255	6.06013
GOTERM_BP_FAT	GO:0007423~sensory organ development	40	1.89934	0.00372925	1491	229	13528	1.58482	0.999999	0.0952517	6.65767
GOTERM_BP_FAT	GO:0032375~negative regulation of cholesterol transport	5	0.237417	0.00389892	1491	7	13528	6.48079	1	0.0986971	6.95037
GOTERM_BP_FAT	GO:0032372~negative regulation of sterol transport	5	0.237417	0.00389892	1491	7	13528	6.48079	1	0.0986971	6.95037
GOTERM_BP_FAT	GO:0030802~regulation of cyclic nucleotide biosynthetic process	23	1.09212	0.00391585	1491	110	13528	1.8971	1	0.0984374	6.97952
GOTERM_BP_FAT	GO:0030808~regulation of nucleotide biosynthetic process	23	1.09212	0.00391585	1491	110	13528	1.8971	1	0.0984374	6.97952
GOTERM_BP_FAT	GO:0042592~homeostatic process	107	5.08072	0.00400757	1491	751	13528	1.29271	1	0.0999554	7.13734
GOTERM_BP_FAT	GO:0032371~regulation of sterol transport	8	0.379867	0.0041138	1491	20	13528	3.62924	1	0.101791	7.31981
GOTERM_BP_FAT	GO:0032374~regulation of cholesterol transport	8	0.379867	0.0041138	1491	20	13528	3.62924	1	0.101791	7.31981
GOTERM_BP_FAT	GO:0006721~terpenoid metabolic process	9	0.42735	0.00411623	1491	25	13528	3.26632	1	0.101178	7.32399
GOTERM_BP_FAT	GO:0045596~negative regulation of cell differentiation	38	1.80437	0.00421174	1491	216	13528	1.59619	1	0.102729	7.48775
GOTERM_BP_FAT	GO:0050767~regulation of neurogenesis	31	1.47198	0.00428525	1491	166	13528	1.69438	1	0.103752	7.6136
GOTERM_BP_FAT	GO:0048667~cell morphogenesis involved in neuron differentiation	37	1.75689	0.00429913	1491	209	13528	1.60624	1	0.103401	7.63735
GOTERM_BP_FAT	GO:0008202~steroid metabolic process	36	1.7094	0.00438194	1491	202	13528	1.61699	1	0.104615	7.7789
GOTERM_BP_FAT	GO:0031960~response to corticosteroid stimulus	19	0.902184	0.00462074	1491	85	13528	2.02811	1	0.109307	8.18592
GOTERM_BP_FAT	GO:0006006~glucose metabolic process	29	1.37702	0.00473324	1491	153	13528	1.71974	1	0.111117	8.37709
GOTERM_BP_FAT	GO:0008406~gonad development	23	1.09212	0.00490786	1491	112	13528	1.86323	1	0.114264	8.67307
GOTERM_BP_FAT	GO:0050877~neurological system process	162	7.69231	0.0050898	1491	1210	13528	1.21475	1	0.11752	8.9805
GOTERM_BP_FAT	GO:0031279~regulation of cyclase activity	21	0.997151	0.0051421	1491	99	13528	1.9246	1	0.117927	9.06869
GOTERM_BP_FAT	GO:0046942~carboxylic acid transport	28	1.32953	0.00520469	1491	147	13528	1.72821	1	0.11855	9.17412
GOTERM_BP_FAT	GO:0043462~regulation of ATPase activity	7	0.332384	0.0053307	1491	16	13528	3.96948	1	0.120513	9.38604
GOTERM_BP_FAT	GO:0006833~water transport	7	0.332384	0.0053307	1491	16	13528	3.96948	1	0.120513	9.38604
GOTERM_BP_FAT	GO:0030539~male genitalia development	7	0.332384	0.0053307	1491	16	13528	3.96948	1	0.120513	9.38604
GOTERM_BP_FAT	GO:0031175~neuron projection development	43	2.04179	0.00533851	1491	256	13528	1.524	1	0.119954	9.39916
GOTERM_BP_FAT	GO:0018149~peptide cross-linking	9	0.42735	0.005381	1491	26	13528	3.14069	1	0.12013	9.4705
GOTERM_BP_FAT	GO:0030301~cholesterol transport	11	0.522317	0.00545872	1491	37	13528	2.69741	1	0.121037	9.60085
GOTERM_BP_FAT	GO:0015918~sterol transport	11	0.522317	0.00545872	1491	37	13528	2.69741	1	0.121037	9.60085
GOTERM_BP_FAT	GO:0030799~regulation of cyclic nucleotide metabolic process	23	1.09212	0.00547702	1491	113	13528	1.84674	1	0.120703	9.63153
GOTERM_BP_FAT	GO:0015849~organic acid transport	28	1.32953	0.00571621	1491	148	13528	1.71653	1	0.124908	10.0315
GOTERM_BP_FAT	GO:0019932~second-messenger-mediated signaling	40	1.89934	0.00583493	1491	235	13528	1.54436	1	0.126598	10.2294
GOTERM_BP_FAT	GO:0051216~cartilage development	17	0.807217	0.00595188	1491	74	13528	2.08436	1	0.128229	10.4239
GOTERM_BP_FAT	GO:0045935~positive regulation of nucleobase, nucleoside, nucleotide and nucleic acid metabolic process	90	4.2735	0.00603421	1491	624	13528	1.30862	1	0.129144	10.5606
GOTERM_BP_FAT	GO:0048732~gland development	26	1.23457	0.00628781	1491	135	13528	1.74741	1	0.133445	10.9805
GOTERM_BP_FAT	GO:0051339~regulation of lyase activity	21	0.997151	0.00647998	1491	101	13528	1.88649	1	0.13647	11.2974
GOTERM_BP_FAT	GO:0035050~embryonic heart tube development	6	0.2849	0.0065585	1491	12	13528	4.53655	1	0.137238	11.4266
GOTERM_BP_FAT	GO:0051146~striated muscle cell differentiation	19	0.902184	0.00674512	1491	88	13528	1.95897	1	0.140085	11.7329
GOTERM_BP_FAT	GO:0055001~muscle cell development	14	0.664767	0.00678207	1491	56	13528	2.26828	1	0.140021	11.7934
GOTERM_BP_FAT	GO:0000302~response to reactive oxygen species	17	0.807217	0.00681192	1491	75	13528	2.05657	1	0.139823	11.8423
GOTERM_BP_FAT	GO:0050804~regulation of synaptic transmission	26	1.23457	0.00692044	1491	136	13528	1.73456	1	0.141119	12.0197
GOTERM_BP_FAT	GO:0008015~blood circulation	33	1.56695	0.00694649	1491	186	13528	1.60974	1	0.140846	12.0623
GOTERM_BP_FAT	GO:0003013~circulatory system process	33	1.56695	0.00694649	1491	186	13528	1.60974	1	0.140846	12.0623
GOTERM_BP_FAT	GO:0031099~regeneration	16	0.759734	0.00722175	1491	69	13528	2.10391	1	0.145233	12.5107
GOTERM_BP_FAT	GO:0035136~forelimb morphogenesis	8	0.379867	0.00743533	1491	22	13528	3.29931	1	0.148411	12.8571
GOTERM_BP_FAT	GO:0006140~regulation of nucleotide metabolic process	23	1.09212	0.00751972	1491	116	13528	1.79898	1	0.149174	12.9936
GOTERM_BP_FAT	GO:0045761~regulation of adenylate cyclase activity	20	0.949668	0.00788355	1491	96	13528	1.89023	1	0.155007	13.5799
GOTERM_BP_FAT	GO:0001822~kidney development	20	0.949668	0.00788355	1491	96	13528	1.89023	1	0.155007	13.5799
GOTERM_BP_FAT	GO:0048704~embryonic skeletal system morphogenesis	14	0.664767	0.00792171	1491	57	13528	2.22848	1	0.154886	13.6412
GOTERM_BP_FAT	GO:0046890~regulation of lipid biosynthetic process	12	0.569801	0.00824382	1491	45	13528	2.41949	1	0.159842	14.1568
GOTERM_BP_FAT	GO:0007156~homophilic cell adhesion	25	1.18708	0.00837356	1491	131	13528	1.73151	1	0.161318	14.3636
GOTERM_BP_FAT	GO:0008016~regulation of heart contraction	17	0.807217	0.00883114	1491	77	13528	2.00315	1	0.168516	15.0894
GOTERM_BP_FAT	GO:0001756~somitogenesis	10	0.474834	0.00950478	1491	34	13528	2.66856	1	0.179289	16.1473
GOTERM_BP_FAT	GO:0010035~response to inorganic substance	35	1.66192	0.00967168	1491	205	13528	1.54907	1	0.181236	16.4074
GOTERM_BP_FAT	GO:0016101~diterpenoid metabolic process	8	0.379867	0.00969103	1491	23	13528	3.15586	1	0.180664	16.4375
GOTERM_BP_FAT	GO:0003015~heart process	8	0.379867	0.00969103	1491	23	13528	3.15586	1	0.180664	16.4375
GOTERM_BP_FAT	GO:0001523~retinoid metabolic process	8	0.379867	0.00969103	1491	23	13528	3.15586	1	0.180664	16.4375
GOTERM_BP_FAT	GO:0060047~heart contraction	8	0.379867	0.00969103	1491	23	13528	3.15586	1	0.180664	16.4375
GOTERM_BP_FAT	GO:0043434~response to peptide hormone stimulus	28	1.32953	0.00973832	1491	154	13528	1.64966	1	0.180568	16.5111
GOTERM_BP_FAT	GO:0051173~positive regulation of nitrogen compound metabolic process	91	4.32099	0.0099427	1491	644	13528	1.28207	1	0.1831	16.8283
GOTERM_BP_FAT	GO:0051384~response to glucocorticoid stimulus	17	0.807217	0.0100055	1491	78	13528	1.97747	1	0.18325	16.9255
GOTERM_BP_FAT	GO:0046546~development of primary male sexual characteristics	15	0.712251	0.0100718	1491	65	13528	2.09379	1	0.183456	17.028
GOTERM_BP_FAT	GO:0045664~regulation of neuron differentiation	25	1.18708	0.0100841	1491	133	13528	1.70547	1	0.182774	17.0471
GOTERM_BP_FAT	GO:0007492~endoderm development	7	0.332384	0.010193	1491	18	13528	3.52843	1	0.183677	17.2152
GOTERM_BP_FAT	GO:0042060~wound healing	33	1.56695	0.0102289	1491	191	13528	1.5676	1	0.183383	17.2704
GOTERM_BP_FAT	GO:0044275~cellular carbohydrate catabolic process	18	0.854701	0.0104285	1491	85	13528	1.92136	1	0.185736	17.5775
GOTERM_BP_FAT	GO:0006357~regulation of transcription from RNA polymerase II promoter	101	4.79582	0.0105234	1491	727	13528	1.2605	1	0.186383	17.7232
GOTERM_BP_FAT	GO:0035239~tube morphogenesis	24	1.1396	0.0111258	1491	127	13528	1.7146	1	0.195073	18.642
GOTERM_BP_FAT	GO:0034382~chylomicron remnant clearance	4	0.189934	0.0112347	1491	5	13528	7.25848	1	0.195878	18.8071
GOTERM_BP_FAT	GO:0030259~lipid glycosylation	4	0.189934	0.0112347	1491	5	13528	7.25848	1	0.195878	18.8071
GOTERM_BP_FAT	GO:0035121~tail morphogenesis	4	0.189934	0.0112347	1491	5	13528	7.25848	1	0.195878	18.8071
GOTERM_BP_FAT	GO:0010901~regulation of very-low-density lipoprotein particle remodeling	4	0.189934	0.0112347	1491	5	13528	7.25848	1	0.195878	18.8071
GOTERM_BP_FAT	GO:0010985~negative regulation of lipoprotein particle clearance	4	0.189934	0.0112347	1491	5	13528	7.25848	1	0.195878	18.8071
GOTERM_BP_FAT	GO:0022037~metencephalon development	10	0.474834	0.011574	1491	35	13528	2.59232	1	0.20026	19.3193
GOTERM_BP_FAT	GO:0030049~muscle filament sliding	5	0.237417	0.0117089	1491	9	13528	5.04061	1	0.201428	19.5222
GOTERM_BP_FAT	GO:0070252~actin-mediated cell contraction	5	0.237417	0.0117089	1491	9	13528	5.04061	1	0.201428	19.5222
GOTERM_BP_FAT	GO:0033275~actin-myosin filament sliding	5	0.237417	0.0117089	1491	9	13528	5.04061	1	0.201428	19.5222
GOTERM_BP_FAT	GO:0007409~axonogenesis	33	1.56695	0.0118562	1491	193	13528	1.55136	1	0.202772	19.7431
GOTERM_BP_FAT	GO:0016477~cell migration	44	2.08927	0.0119566	1491	276	13528	1.44644	1	0.203386	19.8933
GOTERM_BP_FAT	GO:0046661~male sex differentiation	16	0.759734	0.0122065	1491	73	13528	1.98863	1	0.206255	20.266
GOTERM_BP_FAT	GO:0009743~response to carbohydrate stimulus	14	0.664767	0.0122625	1491	60	13528	2.11706	1	0.206176	20.3494
GOTERM_BP_FAT	GO:0042692~muscle cell differentiation	23	1.09212	0.0122744	1491	121	13528	1.72464	1	0.205437	20.367
GOTERM_BP_FAT	GO:0008344~adult locomotory behavior	13	0.617284	0.0129438	1491	54	13528	2.18427	1	0.214457	21.3564
GOTERM_BP_FAT	GO:0060191~regulation of lipase activity	18	0.854701	0.0130964	1491	87	13528	1.87719	1	0.215756	21.5802
GOTERM_BP_FAT	GO:0051046~regulation of secretion	34	1.61443	0.0132602	1491	202	13528	1.52716	1	0.217204	21.8199
GOTERM_BP_FAT	GO:0030817~regulation of cAMP biosynthetic process	20	0.949668	0.0134945	1491	101	13528	1.79665	1	0.219654	22.1616
GOTERM_BP_FAT	GO:0021587~cerebellum morphogenesis	7	0.332384	0.0135355	1491	19	13528	3.34272	1	0.219299	22.2212
GOTERM_BP_FAT	GO:0060048~cardiac muscle contraction	7	0.332384	0.0135355	1491	19	13528	3.34272	1	0.219299	22.2212
GOTERM_BP_FAT	GO:0050881~musculoskeletal movement	7	0.332384	0.0135355	1491	19	13528	3.34272	1	0.219299	22.2212
GOTERM_BP_FAT	GO:0050879~multicellular organismal movement	7	0.332384	0.0135355	1491	19	13528	3.34272	1	0.219299	22.2212
GOTERM_BP_FAT	GO:0021549~cerebellum development	9	0.42735	0.0135506	1491	30	13528	2.72193	1	0.218576	22.2431
GOTERM_BP_FAT	GO:0031640~killing of cells of another organism	6	0.2849	0.0137453	1491	14	13528	3.88847	1	0.220419	22.5257
GOTERM_BP_FAT	GO:0001763~morphogenesis of a branching structure	16	0.759734	0.0137966	1491	74	13528	1.96175	1	0.220211	22.6
GOTERM_BP_FAT	GO:0007498~mesoderm development	16	0.759734	0.0137966	1491	74	13528	1.96175	1	0.220211	22.6
GOTERM_BP_FAT	GO:0006954~inflammatory response	50	2.37417	0.0138676	1491	325	13528	1.39586	1	0.220284	22.7027
GOTERM_BP_FAT	GO:0060341~regulation of cellular localization	40	1.89934	0.013947	1491	248	13528	1.4634	1	0.220473	22.8174
GOTERM_BP_FAT	GO:0048168~regulation of neuronal synaptic plasticity	10	0.474834	0.0139619	1491	36	13528	2.52031	1	0.219761	22.8389
GOTERM_BP_FAT	GO:0030193~regulation of blood coagulation	10	0.474834	0.0139619	1491	36	13528	2.52031	1	0.219761	22.8389
GOTERM_BP_FAT	GO:0010927~cellular component assembly involved in morphogenesis	10	0.474834	0.0139619	1491	36	13528	2.52031	1	0.219761	22.8389
GOTERM_BP_FAT	GO:0015672~monovalent inorganic cation transport	49	2.32669	0.0145392	1491	318	13528	1.39806	1	0.226842	23.6677
GOTERM_BP_FAT	GO:0032989~cellular component morphogenesis	59	2.80152	0.0148482	1491	397	13528	1.3484	1	0.23014	24.1079
GOTERM_BP_FAT	GO:0051048~negative regulation of secretion	13	0.617284	0.014944	1491	55	13528	2.14455	1	0.230501	24.2437
GOTERM_BP_FAT	GO:0006952~defense response	86	4.08357	0.0156755	1491	615	13528	1.26876	1	0.239413	25.2744
GOTERM_BP_FAT	GO:0060284~regulation of cell development	34	1.61443	0.0162863	1491	205	13528	1.50481	1	0.246555	26.1249
GOTERM_BP_FAT	GO:0006641~triglyceride metabolic process	11	0.522317	0.0163646	1491	43	13528	2.32103	1	0.246601	26.2332
GOTERM_BP_FAT	GO:0030814~regulation of cAMP metabolic process	20	0.949668	0.0164703	1491	103	13528	1.76177	1	0.247006	26.3793
GOTERM_BP_FAT	GO:0021536~diencephalon development	10	0.474834	0.0166951	1491	37	13528	2.45219	1	0.248955	26.689
GOTERM_BP_FAT	GO:0048812~neuron projection morphogenesis	35	1.66192	0.016795	1491	213	13528	1.49089	1	0.249269	26.8262
GOTERM_BP_FAT	GO:0030030~cell projection organization	55	2.61159	0.0168784	1491	368	13528	1.35603	1	0.249368	26.9406
GOTERM_BP_FAT	GO:0042472~inner ear morphogenesis	13	0.617284	0.01717	1491	56	13528	2.10626	1	0.252128	27.3391
GOTERM_BP_FAT	GO:0055085~transmembrane transport	80	3.79867	0.0172723	1491	569	13528	1.27566	1	0.252455	27.4785
GOTERM_BP_FAT	GO:0033700~phospholipid efflux	5	0.237417	0.0178348	1491	10	13528	4.53655	1	0.258574	28.2401
GOTERM_BP_FAT	GO:0015837~amine transport	22	1.04463	0.0178412	1491	118	13528	1.6916	1	0.257668	28.2488
GOTERM_BP_FAT	GO:0005976~polysaccharide metabolic process	21	0.997151	0.0180269	1491	111	13528	1.71653	1	0.259	28.4985
GOTERM_BP_FAT	GO:0015718~monocarboxylic acid transport	12	0.569801	0.0182305	1491	50	13528	2.17755	1	0.260541	28.7714
GOTERM_BP_FAT	GO:0005996~monosaccharide metabolic process	36	1.7094	0.0184031	1491	222	13528	1.47131	1	0.261685	29.002
GOTERM_BP_FAT	GO:0048858~cell projection morphogenesis	39	1.85185	0.0185094	1491	245	13528	1.44429	1	0.262006	29.1435
GOTERM_BP_FAT	GO:0019725~cellular homeostasis	67	3.18139	0.0185626	1491	466	13528	1.3045	1	0.261679	29.2144
GOTERM_BP_FAT	GO:0016486~peptide hormone processing	6	0.2849	0.0187831	1491	15	13528	3.62924	1	0.263382	29.507
GOTERM_BP_FAT	GO:0001656~metanephros development	11	0.522317	0.0191485	1491	44	13528	2.26828	1	0.266807	29.9895
GOTERM_BP_FAT	GO:0006720~isoprenoid metabolic process	11	0.522317	0.0191485	1491	44	13528	2.26828	1	0.266807	29.9895
GOTERM_BP_FAT	GO:0046903~secretion	46	2.18424	0.0194053	1491	300	13528	1.39121	1	0.268897	30.3268
GOTERM_BP_FAT	GO:0042742~defense response to bacterium	21	0.997151	0.0197488	1491	112	13528	1.70121	1	0.271989	30.7755
GOTERM_BP_FAT	GO:0042246~tissue regeneration	9	0.42735	0.0199889	1491	32	13528	2.55181	1	0.273828	31.0874
GOTERM_BP_FAT	GO:0042493~response to drug	35	1.66192	0.020364	1491	216	13528	1.47018	1	0.277223	31.5722
GOTERM_BP_FAT	GO:0021937~Purkinje cell-granule cell precursor cell signaling involved in regulation of granule cell precursor cell proliferation	4	0.189934	0.0206389	1491	6	13528	6.04874	1	0.279416	31.9254
GOTERM_BP_FAT	GO:0008585~female gonad development	14	0.664767	0.0206577	1491	64	13528	1.98474	1	0.278641	31.9496
GOTERM_BP_FAT	GO:0009749~response to glucose stimulus	11	0.522317	0.0222641	1491	45	13528	2.21787	1	0.295896	33.9787
GOTERM_BP_FAT	GO:0050768~negative regulation of neurogenesis	11	0.522317	0.0222641	1491	45	13528	2.21787	1	0.295896	33.9787
GOTERM_BP_FAT	GO:0007588~excretion	13	0.617284	0.0223568	1491	58	13528	2.03363	1	0.295903	34.094
GOTERM_BP_FAT	GO:0030072~peptide hormone secretion	10	0.474834	0.0233	1491	39	13528	2.32644	1	0.305316	35.2567
GOTERM_BP_FAT	GO:0048754~branching morphogenesis of a tube	14	0.664767	0.0233042	1491	65	13528	1.95421	1	0.304316	35.2619
GOTERM_BP_FAT	GO:0015914~phospholipid transport	9	0.42735	0.0239126	1491	33	13528	2.47448	1	0.309897	36.0014
GOTERM_BP_FAT	GO:0055002~striated muscle cell development	12	0.569801	0.0240712	1491	52	13528	2.09379	1	0.31056	36.193
GOTERM_BP_FAT	GO:0030534~adult behavior	17	0.807217	0.0244131	1491	86	13528	1.79352	1	0.313181	36.6039
GOTERM_BP_FAT	GO:0034381~lipoprotein particle clearance	6	0.2849	0.0248978	1491	16	13528	3.40241	1	0.317286	37.1821
GOTERM_BP_FAT	GO:0043691~reverse cholesterol transport	6	0.2849	0.0248978	1491	16	13528	3.40241	1	0.317286	37.1821
GOTERM_BP_FAT	GO:0008209~androgen metabolic process	5	0.237417	0.0256241	1491	11	13528	4.12414	1	0.323869	38.0394
GOTERM_BP_FAT	GO:0014014~negative regulation of gliogenesis	5	0.237417	0.0256241	1491	11	13528	4.12414	1	0.323869	38.0394
GOTERM_BP_FAT	GO:0045686~negative regulation of glial cell differentiation	5	0.237417	0.0256241	1491	11	13528	4.12414	1	0.323869	38.0394
GOTERM_BP_FAT	GO:0010810~regulation of cell-substrate adhesion	11	0.522317	0.0257311	1491	46	13528	2.16966	1	0.323917	38.1647
GOTERM_BP_FAT	GO:0002009~morphogenesis of an epithelium	19	0.902184	0.0265367	1491	101	13528	1.70682	1	0.33118	39.1009
GOTERM_BP_FAT	GO:0006813~potassium ion transport	27	1.28205	0.0273025	1491	160	13528	1.53109	1	0.33791	39.9783
GOTERM_BP_FAT	GO:0006928~cell motion	67	3.18139	0.0273721	1491	475	13528	1.27979	1	0.337525	40.0574
GOTERM_BP_FAT	GO:0018904~organic ether metabolic process	12	0.569801	0.0274541	1491	53	13528	2.05429	1	0.337268	40.1505
GOTERM_BP_FAT	GO:0048709~oligodendrocyte differentiation	7	0.332384	0.0279646	1491	22	13528	2.8869	1	0.3413	40.7272
GOTERM_BP_FAT	GO:0001658~branching involved in ureteric bud morphogenesis	7	0.332384	0.0279646	1491	22	13528	2.8869	1	0.3413	40.7272
GOTERM_BP_FAT	GO:0060675~ureteric bud morphogenesis	7	0.332384	0.0279646	1491	22	13528	2.8869	1	0.3413	40.7272
GOTERM_BP_FAT	GO:0040007~growth	30	1.4245	0.028021	1491	183	13528	1.48739	1	0.340777	40.7906
GOTERM_BP_FAT	GO:0021983~pituitary gland development	8	0.379867	0.0287815	1491	28	13528	2.59232	1	0.347204	41.639
GOTERM_BP_FAT	GO:0000272~polysaccharide catabolic process	8	0.379867	0.0287815	1491	28	13528	2.59232	1	0.347204	41.639
GOTERM_BP_FAT	GO:0042698~ovulation cycle	14	0.664767	0.0293381	1491	67	13528	1.89587	1	0.351546	42.2527
GOTERM_BP_FAT	GO:0009746~response to hexose stimulus	11	0.522317	0.0295683	1491	47	13528	2.12349	1	0.35268	42.5047
GOTERM_BP_FAT	GO:0034284~response to monosaccharide stimulus	11	0.522317	0.0295683	1491	47	13528	2.12349	1	0.35268	42.5047
GOTERM_BP_FAT	GO:0046164~alcohol catabolic process	16	0.759734	0.0298166	1491	81	13528	1.79222	1	0.353979	42.7754
GOTERM_BP_FAT	GO:0010959~regulation of metal ion transport	16	0.759734	0.0298166	1491	81	13528	1.79222	1	0.353979	42.7754
GOTERM_BP_FAT	GO:0019318~hexose metabolic process	31	1.47198	0.0306063	1491	192	13528	1.46493	1	0.36042	43.6282
GOTERM_BP_FAT	GO:0042476~odontogenesis	12	0.569801	0.0311661	1491	54	13528	2.01625	1	0.364598	44.2255
GOTERM_BP_FAT	GO:0002790~peptide secretion	10	0.474834	0.0315826	1491	41	13528	2.21295	1	0.367387	44.666
GOTERM_BP_FAT	GO:0050818~regulation of coagulation	10	0.474834	0.0315826	1491	41	13528	2.21295	1	0.367387	44.666
GOTERM_BP_FAT	GO:0051004~regulation of lipoprotein lipase activity	6	0.2849	0.0321547	1491	17	13528	3.20227	1	0.371581	45.2657
GOTERM_BP_FAT	GO:0034285~response to disaccharide stimulus	4	0.189934	0.0331938	1491	7	13528	5.18463	1	0.379973	46.3393
GOTERM_BP_FAT	GO:0060192~negative regulation of lipase activity	4	0.189934	0.0331938	1491	7	13528	5.18463	1	0.379973	46.3393
GOTERM_BP_FAT	GO:0009744~response to sucrose stimulus	4	0.189934	0.0331938	1491	7	13528	5.18463	1	0.379973	46.3393
GOTERM_BP_FAT	GO:0001657~ureteric bud development	9	0.42735	0.0333151	1491	35	13528	2.33308	1	0.379948	46.4633
GOTERM_BP_FAT	GO:0021529~spinal cord oligodendrocyte cell differentiation	3	0.14245	0.0337045	1491	3	13528	9.07311	1	0.382335	46.8595
GOTERM_BP_FAT	GO:0021780~glial cell fate specification	3	0.14245	0.0337045	1491	3	13528	9.07311	1	0.382335	46.8595
GOTERM_BP_FAT	GO:0001823~mesonephros development	3	0.14245	0.0337045	1491	3	13528	9.07311	1	0.382335	46.8595
GOTERM_BP_FAT	GO:0007506~gonadal mesoderm development	3	0.14245	0.0337045	1491	3	13528	9.07311	1	0.382335	46.8595
GOTERM_BP_FAT	GO:0021778~oligodendrocyte cell fate specification	3	0.14245	0.0337045	1491	3	13528	9.07311	1	0.382335	46.8595
GOTERM_BP_FAT	GO:0021779~oligodendrocyte cell fate commitment	3	0.14245	0.0337045	1491	3	13528	9.07311	1	0.382335	46.8595
GOTERM_BP_FAT	GO:0021530~spinal cord oligodendrocyte cell fate specification	3	0.14245	0.0337045	1491	3	13528	9.07311	1	0.382335	46.8595
GOTERM_BP_FAT	GO:0032971~regulation of muscle filament sliding	3	0.14245	0.0337045	1491	3	13528	9.07311	1	0.382335	46.8595
GOTERM_BP_FAT	GO:0007611~learning or memory	20	0.949668	0.0337329	1491	111	13528	1.63479	1	0.38147	46.8883
GOTERM_BP_FAT	GO:0010721~negative regulation of cell development	11	0.522317	0.0337932	1491	48	13528	2.07925	1	0.380895	46.9494
GOTERM_BP_FAT	GO:0032990~cell part morphogenesis	39	1.85185	0.0342979	1491	256	13528	1.38223	1	0.384273	47.4581
GOTERM_BP_FAT	GO:0042755~eating behavior	7	0.332384	0.0344141	1491	23	13528	2.76138	1	0.384189	47.5746
GOTERM_BP_FAT	GO:0030048~actin filament-based movement	7	0.332384	0.0344141	1491	23	13528	2.76138	1	0.384189	47.5746
GOTERM_BP_FAT	GO:0015695~organic cation transport	7	0.332384	0.0344141	1491	23	13528	2.76138	1	0.384189	47.5746
GOTERM_BP_FAT	GO:0021575~hindbrain morphogenesis	7	0.332384	0.0344141	1491	23	13528	2.76138	1	0.384189	47.5746
GOTERM_BP_FAT	GO:0043588~skin development	8	0.379867	0.0344483	1491	29	13528	2.50293	1	0.383384	47.6088
GOTERM_BP_FAT	GO:0050878~regulation of body fluid levels	24	1.1396	0.0348741	1491	141	13528	1.54436	1	0.386015	48.0332
GOTERM_BP_FAT	GO:0045214~sarcomere organization	5	0.237417	0.0351568	1491	12	13528	3.78046	1	0.387376	48.3132
GOTERM_BP_FAT	GO:0008207~C21-steroid hormone metabolic process	5	0.237417	0.0351568	1491	12	13528	3.78046	1	0.387376	48.3132
GOTERM_BP_FAT	GO:0042573~retinoic acid metabolic process	5	0.237417	0.0351568	1491	12	13528	3.78046	1	0.387376	48.3132
GOTERM_BP_FAT	GO:0034375~high-density lipoprotein particle remodeling	5	0.237417	0.0351568	1491	12	13528	3.78046	1	0.387376	48.3132
GOTERM_BP_FAT	GO:0007190~activation of adenylate cyclase activity	12	0.569801	0.0352216	1491	55	13528	1.97959	1	0.386837	48.3771
GOTERM_BP_FAT	GO:0022602~ovulation cycle process	13	0.617284	0.0360548	1491	62	13528	1.90243	1	0.392912	49.1931
GOTERM_BP_FAT	GO:0051924~regulation of calcium ion transport	14	0.664767	0.0364345	1491	69	13528	1.84092	1	0.395046	49.5609
GOTERM_BP_FAT	GO:0046545~development of primary female sexual characteristics	14	0.664767	0.0364345	1491	69	13528	1.84092	1	0.395046	49.5609
GOTERM_BP_FAT	GO:0046660~female sex differentiation	14	0.664767	0.0364345	1491	69	13528	1.84092	1	0.395046	49.5609
GOTERM_BP_FAT	GO:0019216~regulation of lipid metabolic process	20	0.949668	0.0365898	1491	112	13528	1.6202	1	0.39526	49.7106
GOTERM_BP_FAT	GO:0043627~response to estrogen stimulus	19	0.902184	0.0375363	1491	105	13528	1.6418	1	0.402114	50.6139
GOTERM_BP_FAT	GO:0009914~hormone transport	11	0.522317	0.0384222	1491	49	13528	2.03682	1	0.40835	51.4455
GOTERM_BP_FAT	GO:0006639~acylglycerol metabolic process	11	0.522317	0.0384222	1491	49	13528	2.03682	1	0.40835	51.4455
GOTERM_BP_FAT	GO:0019218~regulation of steroid metabolic process	9	0.42735	0.0388446	1491	36	13528	2.26828	1	0.410702	51.8372
GOTERM_BP_FAT	GO:0046887~positive regulation of hormone secretion	9	0.42735	0.0388446	1491	36	13528	2.26828	1	0.410702	51.8372
GOTERM_BP_FAT	GO:0045762~positive regulation of adenylate cyclase activity	12	0.569801	0.0396342	1491	56	13528	1.94424	1	0.416007	52.5616
GOTERM_BP_FAT	GO:0006334~nucleosome assembly	16	0.759734	0.0397972	1491	84	13528	1.72821	1	0.416202	52.7099
GOTERM_BP_FAT	GO:0006820~anion transport	24	1.1396	0.0401491	1491	143	13528	1.52276	1	0.417912	53.0284
GOTERM_BP_FAT	GO:0015669~gas transport	6	0.2849	0.0406015	1491	18	13528	3.02437	1	0.420404	53.435
GOTERM_BP_FAT	GO:0032368~regulation of lipid transport	8	0.379867	0.0408085	1491	30	13528	2.41949	1	0.420931	53.62
GOTERM_BP_FAT	GO:0031667~response to nutrient levels	31	1.47198	0.0413432	1491	197	13528	1.42775	1	0.424031	54.0944
GOTERM_BP_FAT	GO:0000904~cell morphogenesis involved in differentiation	37	1.75689	0.0416269	1491	244	13528	1.37584	1	0.425139	54.3443
GOTERM_BP_FAT	GO:0006112~energy reserve metabolic process	10	0.474834	0.0417128	1491	43	13528	2.11002	1	0.424699	54.4196
GOTERM_BP_FAT	GO:0050873~brown fat cell differentiation	7	0.332384	0.0417496	1491	24	13528	2.64632	1	0.423879	54.4519
GOTERM_BP_FAT	GO:0045666~positive regulation of neuron differentiation	7	0.332384	0.0417496	1491	24	13528	2.64632	1	0.423879	54.4519
GOTERM_BP_FAT	GO:0043269~regulation of ion transport	18	0.854701	0.0417993	1491	99	13528	1.64966	1	0.423165	54.4955
GOTERM_BP_FAT	GO:0006638~neutral lipid metabolic process	11	0.522317	0.0434702	1491	50	13528	1.99608	1	0.434878	55.9366
GOTERM_BP_FAT	GO:0010565~regulation of cellular ketone metabolic process	12	0.569801	0.0444163	1491	57	13528	1.91013	1	0.440895	56.7335
GOTERM_BP_FAT	GO:0031281~positive regulation of cyclase activity	12	0.569801	0.0444163	1491	57	13528	1.91013	1	0.440895	56.7335
GOTERM_BP_FAT	GO:0030155~regulation of cell adhesion	23	1.09212	0.0446593	1491	137	13528	1.52322	1	0.441594	56.9359
GOTERM_BP_FAT	GO:0048167~regulation of synaptic plasticity	13	0.617284	0.0447663	1491	64	13528	1.84297	1	0.441278	57.0247
GOTERM_BP_FAT	GO:0006869~lipid transport	24	1.1396	0.04599	1491	145	13528	1.50176	1	0.449188	58.0287
GOTERM_BP_FAT	GO:0006814~sodium ion transport	22	1.04463	0.0463536	1491	130	13528	1.53545	1	0.450723	58.3227
GOTERM_BP_FAT	GO:0021879~forebrain neuron differentiation	5	0.237417	0.0464698	1491	13	13528	3.48966	1	0.450453	58.4162
GOTERM_BP_FAT	GO:0015671~oxygen transport	5	0.237417	0.0464698	1491	13	13528	3.48966	1	0.450453	58.4162
GOTERM_BP_FAT	GO:0021516~dorsal spinal cord development	5	0.237417	0.0464698	1491	13	13528	3.48966	1	0.450453	58.4162
GOTERM_BP_FAT	GO:0070192~chromosome organization involved in meiosis	5	0.237417	0.0464698	1491	13	13528	3.48966	1	0.450453	58.4162
GOTERM_BP_FAT	GO:0007129~synapsis	5	0.237417	0.0464698	1491	13	13528	3.48966	1	0.450453	58.4162
GOTERM_BP_FAT	GO:0050832~defense response to fungus	5	0.237417	0.0464698	1491	13	13528	3.48966	1	0.450453	58.4162
GOTERM_BP_FAT	GO:0042446~hormone biosynthetic process	8	0.379867	0.0478853	1491	31	13528	2.34145	1	0.459506	59.5399
GOTERM_BP_FAT	GO:0048839~inner ear development	15	0.712251	0.0485632	1491	79	13528	1.72274	1	0.463188	60.0678
GOTERM_BP_FAT	GO:0042136~neurotransmitter biosynthetic process	4	0.189934	0.0488377	1491	8	13528	4.53655	1	0.464	60.2797
GOTERM_BP_FAT	GO:0010660~regulation of muscle cell apoptosis	4	0.189934	0.0488377	1491	8	13528	4.53655	1	0.464	60.2797
GOTERM_BP_FAT	GO:0021772~olfactory bulb development	4	0.189934	0.0488377	1491	8	13528	4.53655	1	0.464	60.2797
GOTERM_BP_FAT	GO:0021854~hypothalamus development	4	0.189934	0.0488377	1491	8	13528	4.53655	1	0.464	60.2797
GOTERM_BP_FAT	GO:0006662~glycerol ether metabolic process	11	0.522317	0.0489502	1491	51	13528	1.95694	1	0.463673	60.3663
GOTERM_BP_FAT	GO:0033559~unsaturated fatty acid metabolic process	11	0.522317	0.0489502	1491	51	13528	1.95694	1	0.463673	60.3663
GOTERM_BP_FAT	GO:0021537~telencephalon development	13	0.617284	0.0496256	1491	65	13528	1.81462	1	0.467265	60.8821
GOTERM_BP_FAT	GO:0042733~embryonic digit morphogenesis	7	0.332384	0.0499972	1491	25	13528	2.54047	1	0.468721	61.1632
GOTERM_BP_FAT	GO:0006094~gluconeogenesis	7	0.332384	0.0499972	1491	25	13528	2.54047	1	0.468721	61.1632

## Sheet: KEGG_pathway
KEGG pathway terms for DEmRNAs
Category	Term	Count	%	PValue	List Total	Pop Hits	Pop Total	Fold Enrichment	Bonferroni	Benjamini	FDR
KEGG_PATHWAY	hsa04974:Protein digestion and absorption	28	0.0100189	5.01e-08	686	88	6879	3.19063	1.33e-05	1.33e-05	6.57e-05
KEGG_PATHWAY	hsa04080:Neuroactive ligand-receptor interaction	57	0.0203956	1.27e-07	686	277	6879	2.06346	3.37e-05	1.69e-05	0.000166
KEGG_PATHWAY	hsa04020:Calcium signaling pathway	41	0.0146705	5.9e-07	686	179	6879	2.29685	0.000157	5.23e-05	0.000774
KEGG_PATHWAY	hsa04970:Salivary secretion	25	0.00894544	1.9e-06	686	86	6879	2.91503	0.000506	0.000126	0.00249414
KEGG_PATHWAY	hsa04512:ECM-receptor interaction	24	0.00858762	8.46e-06	686	87	6879	2.76626	0.00224696	0.00045	0.0110926
KEGG_PATHWAY	hsa04950:Maturity onset diabetes of the young	12	0.00429381	1.68e-05	686	26	6879	4.62817	0.00445397	0.000744	0.0220112
KEGG_PATHWAY	hsa05410:Hypertrophic cardiomyopathy (HCM)	21	0.00751417	5.25e-05	686	78	6879	2.69976	0.0138704	0.00199337	0.0688565
KEGG_PATHWAY	hsa04260:Cardiac muscle contraction	20	0.00715635	9.6e-05	686	75	6879	2.67405	0.0252113	0.00318673	0.125843
KEGG_PATHWAY	hsa04060:Cytokine-cytokine receptor interaction	44	0.015744	0.000114	686	243	6879	1.81571	0.0298215	0.00335826	0.149189
KEGG_PATHWAY	hsa05414:Dilated cardiomyopathy	21	0.00751417	0.00016	686	84	6879	2.50692	0.0417227	0.00425274	0.209948
KEGG_PATHWAY	hsa05146:Amoebiasis	24	0.00858762	0.000237	686	106	6879	2.27042	0.0611862	0.00572339	0.310879
KEGG_PATHWAY	hsa04510:Focal adhesion	38	0.0135971	0.000249	686	206	6879	1.84977	0.0641761	0.00551208	0.326559
KEGG_PATHWAY	hsa04261:Adrenergic signaling in cardiomyocytes	28	0.0100189	0.000426	686	138	6879	2.03461	0.107094	0.0086755	0.557047
KEGG_PATHWAY	hsa04972:Pancreatic secretion	21	0.00751417	0.000671	686	93	6879	2.26432	0.163611	0.0126804	0.87719
KEGG_PATHWAY	hsa04530:Tight junction	20	0.00715635	0.000744	686	87	6879	2.30522	0.17956	0.0131077	0.971262
KEGG_PATHWAY	hsa05322:Systemic lupus erythematosus	26	0.00930326	0.00140595	686	134	6879	1.94567	0.312192	0.0231189	1.82865
KEGG_PATHWAY	hsa04921:Oxytocin signaling pathway	27	0.00966107	0.00334763	686	150	6879	1.80499	0.590149	0.0511157	4.30334
KEGG_PATHWAY	hsa04727:GABAergic synapse	18	0.00644072	0.0037416	686	85	6879	2.12351	0.631064	0.0538898	4.79838
KEGG_PATHWAY	hsa04971:Gastric acid secretion	16	0.00572508	0.00482224	686	73	6879	2.19785	0.723576	0.0654355	6.1441
KEGG_PATHWAY	hsa03320:PPAR signaling pathway	15	0.00536726	0.00544454	686	67	6879	2.24501	0.765946	0.0700367	6.91106
KEGG_PATHWAY	hsa04911:Insulin secretion	17	0.0060829	0.00884477	686	85	6879	2.00554	0.905879	0.106431	11.0005
KEGG_PATHWAY	hsa00830:Retinol metabolism	14	0.00500945	0.00927119	686	64	6879	2.19356	0.916059	0.10651	11.5014
KEGG_PATHWAY	hsa05412:Arrhythmogenic right ventricular cardiomyopathy (ARVC)	14	0.00500945	0.0135773	686	67	6879	2.09534	0.97365	0.146235	16.4163
KEGG_PATHWAY	hsa04744:Phototransduction	8	0.00286254	0.0141675	686	27	6879	2.97117	0.977529	0.146275	17.0701
KEGG_PATHWAY	hsa05033:Nicotine addiction	10	0.00357818	0.0148282	686	40	6879	2.50692	0.981199	0.146964	17.7962
KEGG_PATHWAY	hsa04610:Complement and coagulation cascades	14	0.00500945	0.0172062	686	69	6879	2.03461	0.990115	0.162694	20.3613
KEGG_PATHWAY	hsa00340:Histidine metabolism	7	0.00250472	0.0176957	686	22	6879	3.19063	0.991341	0.161295	20.88
KEGG_PATHWAY	hsa04024:cAMP signaling pathway	30	0.0107345	0.0212368	686	198	6879	1.51935	0.996687	0.184475	24.5408
KEGG_PATHWAY	hsa04726:Serotonergic synapse	19	0.00679853	0.0252242	686	111	6879	1.71645	0.998881	0.208903	28.4753
KEGG_PATHWAY	hsa00512:Mucin type O-Glycan biosynthesis	8	0.00286254	0.0296314	686	31	6879	2.58779	0.999665	0.234099	32.603
KEGG_PATHWAY	hsa04670:Leukocyte transendothelial migration	19	0.00679853	0.0346508	686	115	6879	1.65675	0.999916	0.261105	37.0355
KEGG_PATHWAY	hsa00500:Starch and sucrose metabolism	8	0.00286254	0.0405043	686	33	6879	2.43096	0.999983	0.290859	41.8638
KEGG_PATHWAY	hsa04723:Retrograde endocannabinoid signaling	17	0.0060829	0.0405998	686	101	6879	1.68783	0.999984	0.284009	41.9397
KEGG_PATHWAY	hsa04930:Type II diabetes mellitus	10	0.00357818	0.0446636	686	48	6879	2.0891	0.999995	0.300557	45.0842
