# Supplementary material for: Identifying prognostic lncRNAs based on a ceRNA regulatory network in laryngeal squamous cell carcinoma
Source: BMC Cancer. 2021 Jun 15;21:705. doi: 10.1186/s12885-021-08422-2 (PMC8207764; doi:10.1186/s12885-021-08422-2)
Supplement: Supplementary file 3 — Additional file 3: Supplementary Material 3. All GO_GSEA and KEGG_GSEA items of DEmRNAs. [file 12885_2021_8422_MOESM3_ESM.xlsx]

## Sheet: GSEA_GO_BP
GSEA GO biological process terms for DEmRNAs in LSCC
ID	Description	setSize	enrichmentScore	NES	p.adjust	qvalues	rank	leading_edge
GO:0071103	DNA conformation change	258	0.410578	1.45339	0.283333	0.266159	4105	tags=34%, list=23%, signal=26%
GO:0043200	response to amino acid	110	0.4957	1.61746	0.283333	0.266159	4591	tags=45%, list=25%, signal=34%
GO:0034341	response to interferon-gamma	193	0.419495	1.45116	0.283333	0.266159	2574	tags=22%, list=14%, signal=19%
GO:0009062	fatty acid catabolic process	103	-0.503228	-1.8899	0.283333	0.266159	1112	tags=31%, list=6%, signal=29%
GO:0007189	adenylate cyclase-activating G protein-coupled receptor signaling pathway	120	-0.563546	-2.19206	0.283333	0.266159	1807	tags=39%, list=10%, signal=35%
GO:0055088	lipid homeostasis	121	-0.494377	-1.9255	0.283333	0.266159	2057	tags=30%, list=11%, signal=27%
GO:0072329	monocarboxylic acid catabolic process	124	-0.494096	-1.92043	0.283333	0.266159	1863	tags=33%, list=10%, signal=30%
GO:0071346	cellular response to interferon-gamma	173	0.440089	1.50195	0.283333	0.266159	2574	tags=24%, list=14%, signal=21%
GO:1905952	regulation of lipid localization	126	-0.428904	-1.66472	0.283333	0.266159	1515	tags=24%, list=8%, signal=22%
GO:0035023	regulation of Rho protein signal transduction	135	-0.425362	-1.66515	0.283333	0.266159	1670	tags=25%, list=9%, signal=23%
GO:0033865	nucleoside bisphosphate metabolic process	131	-0.537297	-2.08914	0.283333	0.266159	1529	tags=29%, list=8%, signal=27%
GO:0033875	ribonucleoside bisphosphate metabolic process	131	-0.537297	-2.08914	0.283333	0.266159	1529	tags=29%, list=8%, signal=27%
GO:0034032	purine nucleoside bisphosphate metabolic process	131	-0.537297	-2.08914	0.283333	0.266159	1529	tags=29%, list=8%, signal=27%
GO:0006633	fatty acid biosynthetic process	142	-0.388175	-1.53115	0.283333	0.266159	1112	tags=21%, list=6%, signal=20%
GO:0019933	cAMP-mediated signaling	165	-0.487647	-1.96099	0.283333	0.266159	1807	tags=32%, list=10%, signal=29%
GO:0019935	cyclic-nucleotide-mediated signaling	192	-0.464725	-1.87781	0.283333	0.266159	1807	tags=28%, list=10%, signal=26%
GO:0007188	adenylate cyclase-modulating G protein-coupled receptor signaling pathway	197	-0.428807	-1.73105	0.283333	0.266159	2261	tags=30%, list=13%, signal=27%
GO:0044242	cellular lipid catabolic process	199	-0.446273	-1.80429	0.283333	0.266159	1523	tags=25%, list=8%, signal=23%
GO:0007266	Rho protein signal transduction	198	-0.372182	-1.49932	0.283333	0.266159	1670	tags=20%, list=9%, signal=19%
GO:0009260	ribonucleotide biosynthetic process	239	-0.418809	-1.74837	0.283333	0.266159	2228	tags=28%, list=12%, signal=25%
GO:0007187	G protein-coupled receptor signaling pathway, coupled to cyclic nucleotide second messenger	221	-0.408985	-1.67025	0.283333	0.266159	2261	tags=28%, list=13%, signal=25%
GO:0015850	organic hydroxy compound transport	227	-0.386549	-1.58712	0.283333	0.266159	1515	tags=16%, list=8%, signal=15%
GO:0046578	regulation of Ras protein signal transduction	220	-0.363563	-1.47896	0.283333	0.266159	2324	tags=24%, list=13%, signal=21%
GO:0006164	purine nucleotide biosynthetic process	242	-0.426141	-1.77805	0.283333	0.266159	2228	tags=28%, list=12%, signal=25%
GO:0009152	purine ribonucleotide biosynthetic process	225	-0.431018	-1.76195	0.283333	0.266159	2228	tags=29%, list=12%, signal=26%
GO:0046390	ribose phosphate biosynthetic process	244	-0.41636	-1.73865	0.283333	0.266159	2228	tags=28%, list=12%, signal=25%
GO:0043487	regulation of RNA stability	125	0.454604	1.50086	0.283333	0.266159	4335	tags=32%, list=24%, signal=24%
GO:0016054	organic acid catabolic process	258	-0.431708	-1.80708	0.283333	0.266159	1863	tags=26%, list=10%, signal=24%
GO:0046395	carboxylic acid catabolic process	258	-0.431708	-1.80708	0.283333	0.266159	1863	tags=26%, list=10%, signal=24%
GO:0072522	purine-containing compound biosynthetic process	255	-0.408512	-1.70967	0.283333	0.266159	2228	tags=28%, list=12%, signal=25%
GO:0072330	monocarboxylic acid biosynthetic process	274	-0.333443	-1.40368	0.283333	0.266159	2312	tags=26%, list=13%, signal=23%
GO:0009063	cellular amino acid catabolic process	115	-0.405025	-1.55492	0.283333	0.266159	932	tags=18%, list=5%, signal=17%
GO:0030258	lipid modification	283	-0.321046	-1.35206	0.283333	0.266159	1701	tags=17%, list=9%, signal=16%
GO:0003014	renal system process	106	-0.422805	-1.59276	0.283333	0.266159	1999	tags=28%, list=11%, signal=25%
GO:0035296	regulation of tube diameter	118	-0.385738	-1.49076	0.283333	0.266159	1729	tags=24%, list=10%, signal=22%
GO:0097746	regulation of blood vessel diameter	118	-0.385738	-1.49076	0.283333	0.266159	1729	tags=24%, list=10%, signal=22%
GO:0006869	lipid transport	323	-0.418003	-1.78653	0.283333	0.266159	2386	tags=27%, list=13%, signal=24%
GO:0009165	nucleotide biosynthetic process	327	-0.384408	-1.63933	0.283333	0.266159	2602	tags=29%, list=14%, signal=25%
GO:0016042	lipid catabolic process	306	-0.37768	-1.60759	0.283333	0.266159	1526	tags=19%, list=8%, signal=17%
GO:1901293	nucleoside phosphate biosynthetic process	330	-0.385605	-1.65259	0.283333	0.266159	2602	tags=29%, list=14%, signal=25%
GO:0051056	regulation of small GTPase mediated signal transduction	318	-0.395874	-1.68519	0.283333	0.266159	2324	tags=26%, list=13%, signal=23%
GO:0035150	regulation of tube size	126	-0.368022	-1.42841	0.283333	0.266159	1999	tags=23%, list=11%, signal=21%
GO:0006790	sulfur compound metabolic process	343	-0.313987	-1.34776	0.283333	0.266159	2043	tags=23%, list=11%, signal=21%
GO:0008277	regulation of G protein-coupled receptor signaling pathway	138	-0.370405	-1.46106	0.283333	0.266159	2782	tags=28%, list=15%, signal=23%
GO:0006631	fatty acid metabolic process	347	-0.393112	-1.68416	0.283333	0.266159	1006	tags=23%, list=6%, signal=22%
GO:0016999	antibiotic metabolic process	142	-0.346612	-1.36721	0.283333	0.266159	2038	tags=24%, list=11%, signal=21%
GO:0003018	vascular process in circulatory system	148	-0.366203	-1.45414	0.283333	0.266159	1999	tags=22%, list=11%, signal=20%
GO:1901568	fatty acid derivative metabolic process	148	-0.357144	-1.41817	0.283333	0.266159	998	tags=19%, list=6%, signal=18%
GO:0010876	lipid localization	356	-0.400651	-1.74182	0.283333	0.266159	2386	tags=26%, list=13%, signal=23%
GO:0060271	cilium assembly	363	0.362736	1.31202	0.283333	0.266159	4182	tags=29%, list=23%, signal=23%
GO:0019216	regulation of lipid metabolic process	369	-0.303786	-1.31939	0.297285	0.279265	2343	tags=19%, list=13%, signal=17%
GO:0046394	carboxylic acid biosynthetic process	383	-0.284711	-1.2431	0.297285	0.279265	2312	tags=23%, list=13%, signal=21%
GO:0016053	organic acid biosynthetic process	384	-0.284264	-1.24024	0.297285	0.279265	2312	tags=23%, list=13%, signal=21%
GO:0043547	positive regulation of GTPase activity	387	-0.367641	-1.60351	0.301916	0.283615	2055	tags=23%, list=11%, signal=21%
GO:0043488	regulation of mRNA stability	117	0.461224	1.5123	0.301916	0.283615	4335	tags=33%, list=24%, signal=25%
GO:0044782	cilium organization	378	0.358744	1.30135	0.301916	0.283615	3419	tags=24%, list=19%, signal=19%
GO:0019932	second-messenger-mediated signaling	409	-0.282375	-1.24116	0.314815	0.295732	2094	tags=25%, list=12%, signal=23%
GO:0042157	lipoprotein metabolic process	124	-0.365279	-1.41975	0.319012	0.299675	1472	tags=17%, list=8%, signal=16%
GO:0050880	regulation of blood vessel size	125	-0.368893	-1.42671	0.319012	0.299675	1999	tags=23%, list=11%, signal=21%
GO:0044282	small molecule catabolic process	418	-0.382319	-1.68843	0.319012	0.299675	1785	tags=23%, list=10%, signal=21%
GO:0043087	regulation of GTPase activity	461	-0.329194	-1.46258	0.319012	0.299675	2055	tags=21%, list=11%, signal=19%
GO:0048871	multicellular organismal homeostasis	450	-0.312436	-1.39294	0.319012	0.299675	2657	tags=23%, list=15%, signal=20%
GO:0015711	organic anion transport	429	-0.353183	-1.56218	0.319012	0.299675	1904	tags=15%, list=11%, signal=13%
GO:0009150	purine ribonucleotide metabolic process	457	-0.329608	-1.46074	0.319012	0.299675	1755	tags=19%, list=10%, signal=18%
GO:0090066	regulation of anatomical structure size	477	-0.278024	-1.23043	0.319012	0.299675	1904	tags=16%, list=11%, signal=15%
GO:0003231	cardiac ventricle development	122	0.431361	1.41666	0.319012	0.299675	3703	tags=29%, list=21%, signal=23%
GO:0007127	meiosis I	109	0.439892	1.43497	0.319012	0.299675	2066	tags=18%, list=11%, signal=16%
GO:0009259	ribonucleotide metabolic process	473	-0.323354	-1.42672	0.319012	0.299675	2285	tags=22%, list=13%, signal=20%
GO:0006163	purine nucleotide metabolic process	486	-0.326285	-1.44649	0.319012	0.299675	1755	tags=19%, list=10%, signal=17%
GO:0001676	long-chain fatty acid metabolic process	103	-0.402474	-1.51151	0.319012	0.299675	984	tags=24%, list=5%, signal=23%
GO:0008202	steroid metabolic process	297	-0.306667	-1.30077	0.319012	0.299675	2344	tags=20%, list=13%, signal=18%
GO:0010822	positive regulation of mitochondrion organization	112	0.439596	1.43774	0.319012	0.299675	1321	tags=15%, list=7%, signal=14%
GO:0019693	ribose phosphate metabolic process	491	-0.318787	-1.41154	0.319012	0.299675	2285	tags=22%, list=13%, signal=20%
GO:0006066	alcohol metabolic process	331	-0.291651	-1.25062	0.319012	0.299675	2103	tags=20%, list=12%, signal=18%
GO:0097164	ammonium ion metabolic process	192	-0.338175	-1.36646	0.319012	0.299675	2416	tags=21%, list=13%, signal=18%
GO:0019722	calcium-mediated signaling	210	0.391788	1.3676	0.33683	0.316413	3749	tags=33%, list=21%, signal=27%
GO:0042303	molting cycle	107	0.434688	1.4164	0.345669	0.324716	1282	tags=12%, list=7%, signal=11%
GO:0042633	hair cycle	107	0.434688	1.4164	0.345669	0.324716	1282	tags=12%, list=7%, signal=11%
GO:0140056	organelle localization by membrane tethering	168	0.40783	1.38579	0.345669	0.324716	2756	tags=19%, list=15%, signal=16%
GO:0008217	regulation of blood pressure	165	-0.326382	-1.31249	0.345669	0.324716	1903	tags=19%, list=11%, signal=18%
GO:0031497	chromatin assembly	147	0.414719	1.39724	0.345669	0.324716	4105	tags=36%, list=23%, signal=28%
GO:0009408	response to heat	135	0.420293	1.40129	0.345669	0.324716	4324	tags=39%, list=24%, signal=30%
GO:0009451	RNA modification	152	-0.327946	-1.29608	0.345669	0.324716	2190	tags=20%, list=12%, signal=17%
GO:0098813	nuclear chromosome segregation	250	0.379084	1.3408	0.345669	0.324716	2066	tags=16%, list=11%, signal=15%
GO:0035305	negative regulation of dephosphorylation	103	0.433419	1.40341	0.345669	0.324716	3419	tags=22%, list=19%, signal=18%
GO:0061982	meiosis I cell cycle process	114	0.431225	1.40898	0.345669	0.324716	2066	tags=18%, list=11%, signal=16%
GO:0048285	organelle fission	447	0.350666	1.28024	0.345669	0.324716	2066	tags=15%, list=11%, signal=14%
GO:0061013	regulation of mRNA catabolic process	139	0.419643	1.40541	0.345669	0.324716	4335	tags=32%, list=24%, signal=24%
GO:0000280	nuclear division	408	0.349547	1.27198	0.359019	0.337257	2066	tags=16%, list=11%, signal=14%
GO:0022406	membrane docking	177	0.398975	1.36357	0.366302	0.344098	2756	tags=19%, list=15%, signal=16%
GO:0061136	regulation of proteasomal protein catabolic process	173	0.395359	1.34929	0.377336	0.354464	3927	tags=25%, list=22%, signal=20%
GO:0021537	telencephalon development	237	0.375899	1.31986	0.377336	0.354464	2818	tags=20%, list=16%, signal=17%
GO:0043393	regulation of protein binding	211	-0.311885	-1.27407	0.378026	0.355112	2038	tags=20%, list=11%, signal=18%
GO:0021543	pallium development	160	0.404602	1.37363	0.38356	0.36031	3326	tags=27%, list=18%, signal=22%
GO:0007599	hemostasis	316	0.355764	1.27429	0.38356	0.36031	3821	tags=29%, list=21%, signal=23%
GO:0032886	regulation of microtubule-based process	203	0.385909	1.34262	0.38356	0.36031	2821	tags=23%, list=16%, signal=19%
GO:1901800	positive regulation of proteasomal protein catabolic process	101	0.431638	1.39562	0.38356	0.36031	3918	tags=30%, list=22%, signal=23%
GO:0007265	Ras protein signal transduction	426	-0.265296	-1.17411	0.38356	0.36031	2324	tags=18%, list=13%, signal=16%
GO:0030048	actin filament-based movement	131	0.414791	1.38101	0.38356	0.36031	1492	tags=15%, list=8%, signal=13%
GO:0060828	regulation of canonical Wnt signaling pathway	223	0.376156	1.31772	0.38356	0.36031	2198	tags=15%, list=12%, signal=14%
GO:0110053	regulation of actin filament organization	248	-0.287783	-1.19988	0.38356	0.36031	1876	tags=17%, list=10%, signal=15%
GO:0030100	regulation of endocytosis	249	-0.289201	-1.20697	0.38356	0.36031	1814	tags=25%, list=10%, signal=23%
GO:0019218	regulation of steroid metabolic process	109	-0.362002	-1.36989	0.38356	0.36031	1994	tags=18%, list=11%, signal=16%
GO:0006333	chromatin assembly or disassembly	172	0.388391	1.32778	0.38356	0.36031	3536	tags=29%, list=20%, signal=24%
GO:0015718	monocarboxylic acid transport	146	-0.331637	-1.31583	0.38356	0.36031	2377	tags=20%, list=13%, signal=17%
GO:0032388	positive regulation of intracellular transport	210	0.377391	1.31734	0.38356	0.36031	3231	tags=22%, list=18%, signal=18%
GO:0006024	glycosaminoglycan biosynthetic process	106	0.423586	1.37702	0.38729	0.363814	2040	tags=25%, list=11%, signal=22%
GO:0034728	nucleosome organization	160	0.396654	1.34665	0.38729	0.363814	4105	tags=34%, list=23%, signal=27%
GO:0006022	aminoglycan metabolic process	165	0.391404	1.32711	0.389339	0.365739	2091	tags=22%, list=12%, signal=19%
GO:0006323	DNA packaging	186	0.382106	1.31621	0.391041	0.367338	3959	tags=32%, list=22%, signal=25%
GO:0006334	nucleosome assembly	127	0.413918	1.3717	0.391041	0.367338	4105	tags=37%, list=23%, signal=29%
GO:0001659	temperature homeostasis	166	-0.317675	-1.27335	0.391041	0.367338	2594	tags=25%, list=14%, signal=21%
GO:0006023	aminoglycan biosynthetic process	111	0.423706	1.38515	0.391405	0.36768	2040	tags=24%, list=11%, signal=22%
GO:0070252	actin-mediated cell contraction	109	0.425989	1.38962	0.391405	0.36768	1047	tags=14%, list=6%, signal=13%
GO:1903038	negative regulation of leukocyte cell-cell adhesion	110	0.423348	1.38138	0.391405	0.36768	4439	tags=35%, list=25%, signal=27%
GO:0010821	regulation of mitochondrion organization	172	0.385897	1.31925	0.401608	0.377264	3034	tags=22%, list=17%, signal=18%
GO:0010608	posttranscriptional regulation of gene expression	493	0.33765	1.24187	0.407696	0.382983	4454	tags=31%, list=25%, signal=24%
GO:0021987	cerebral cortex development	108	0.413044	1.34631	0.420637	0.39514	3268	tags=28%, list=18%, signal=23%
GO:0050866	negative regulation of cell activation	174	0.384183	1.31155	0.420637	0.39514	2926	tags=25%, list=16%, signal=21%
GO:0007596	blood coagulation	311	0.350596	1.25372	0.420637	0.39514	3821	tags=29%, list=21%, signal=23%
GO:0030203	glycosaminoglycan metabolic process	157	0.390191	1.32541	0.420637	0.39514	2737	tags=25%, list=15%, signal=22%
GO:0065004	protein-DNA complex assembly	233	0.367973	1.28976	0.420637	0.39514	3977	tags=29%, list=22%, signal=23%
GO:0000819	sister chromatid segregation	180	0.383439	1.31114	0.421696	0.396135	2013	tags=17%, list=11%, signal=15%
GO:0007059	chromosome segregation	302	0.352665	1.26055	0.430264	0.404183	3334	tags=22%, list=18%, signal=18%
GO:0050807	regulation of synapse organization	209	-0.301282	-1.22432	0.430667	0.404561	1550	tags=18%, list=9%, signal=17%
GO:0090316	positive regulation of intracellular protein transport	156	0.387576	1.3127	0.439314	0.412685	2713	tags=20%, list=15%, signal=17%
GO:0030833	regulation of actin filament polymerization	151	-0.324482	-1.28583	0.439314	0.412685	1659	tags=27%, list=9%, signal=25%
GO:0045834	positive regulation of lipid metabolic process	129	-0.330504	-1.28522	0.439314	0.412685	2050	tags=21%, list=11%, signal=19%
GO:0009581	detection of external stimulus	121	-0.326834	-1.27295	0.439314	0.412685	3042	tags=31%, list=17%, signal=26%
GO:0042180	cellular ketone metabolic process	174	-0.310081	-1.24972	0.439314	0.412685	2228	tags=25%, list=12%, signal=22%
GO:0015698	inorganic anion transport	166	-0.314839	-1.26198	0.439314	0.412685	2122	tags=23%, list=12%, signal=21%
GO:0071824	protein-DNA complex subunit organization	267	0.357536	1.27005	0.439314	0.412685	4105	tags=29%, list=23%, signal=23%
GO:0050817	coagulation	315	0.348504	1.24955	0.439314	0.412685	3821	tags=29%, list=21%, signal=23%
GO:0002573	myeloid leukocyte differentiation	191	0.374677	1.29426	0.439314	0.412685	2595	tags=19%, list=14%, signal=17%
GO:1903311	regulation of mRNA metabolic process	257	0.361758	1.28089	0.444881	0.417914	4379	tags=28%, list=24%, signal=22%
GO:0006275	regulation of DNA replication	104	-0.337315	-1.27493	0.448196	0.421028	2997	tags=29%, list=17%, signal=24%
GO:0008637	apoptotic mitochondrial changes	112	0.409568	1.33954	0.448196	0.421028	1977	tags=20%, list=11%, signal=18%
GO:0051092	positive regulation of NF-kappaB transcription factor activity	145	-0.325454	-1.2864	0.448196	0.421028	3449	tags=25%, list=19%, signal=20%
GO:0008286	insulin receptor signaling pathway	126	-0.330232	-1.28174	0.451433	0.424069	2405	tags=29%, list=13%, signal=25%
GO:0098542	defense response to other organism	408	0.337364	1.22765	0.451433	0.424069	4407	tags=31%, list=24%, signal=24%
GO:0032200	telomere organization	164	0.382089	1.29621	0.451433	0.424069	3977	tags=27%, list=22%, signal=21%
GO:2001233	regulation of apoptotic signaling pathway	374	0.338554	1.22669	0.451433	0.424069	2945	tags=20%, list=16%, signal=17%
GO:0007173	epidermal growth factor receptor signaling pathway	116	-0.329311	-1.27154	0.451433	0.424069	1874	tags=19%, list=10%, signal=17%
GO:0050953	sensory perception of light stimulus	195	0.368189	1.27847	0.451433	0.424069	2054	tags=17%, list=11%, signal=16%
GO:0032271	regulation of protein polymerization	201	-0.298416	-1.21566	0.451433	0.424069	2899	tags=26%, list=16%, signal=22%
GO:0046717	acid secretion	103	-0.335019	-1.25818	0.451433	0.424069	2377	tags=17%, list=13%, signal=15%
GO:0007601	visual perception	191	0.370651	1.28036	0.451433	0.424069	2054	tags=18%, list=11%, signal=16%
GO:0030832	regulation of actin filament length	172	-0.311863	-1.24701	0.451433	0.424069	1659	tags=18%, list=9%, signal=17%
GO:1902115	regulation of organelle assembly	182	0.373881	1.28217	0.451433	0.424069	2088	tags=15%, list=12%, signal=13%
GO:0031669	cellular response to nutrient levels	225	0.360347	1.26245	0.451433	0.424069	4161	tags=28%, list=23%, signal=22%
GO:0042113	B cell activation	215	0.363751	1.27007	0.451433	0.424069	2352	tags=21%, list=13%, signal=19%
GO:1903050	regulation of proteolysis involved in cellular protein catabolic process	203	0.368997	1.28379	0.451433	0.424069	4716	tags=29%, list=26%, signal=22%
GO:0050803	regulation of synapse structure or activity	215	-0.297523	-1.21695	0.451433	0.424069	1550	tags=18%, list=9%, signal=16%
GO:0006665	sphingolipid metabolic process	151	-0.318164	-1.2608	0.451433	0.424069	970	tags=12%, list=5%, signal=11%
GO:0009127	purine nucleoside monophosphate biosynthetic process	131	-0.332953	-1.2946	0.451433	0.424069	2185	tags=30%, list=12%, signal=26%
GO:0009168	purine ribonucleoside monophosphate biosynthetic process	131	-0.332953	-1.2946	0.451433	0.424069	2185	tags=30%, list=12%, signal=26%
GO:0051250	negative regulation of lymphocyte activation	130	0.398372	1.32453	0.451433	0.424069	2776	tags=24%, list=15%, signal=20%
GO:1902652	secondary alcohol metabolic process	138	-0.321994	-1.2701	0.451433	0.424069	2330	tags=22%, list=13%, signal=20%
GO:0097529	myeloid leukocyte migration	191	0.368566	1.27315	0.451433	0.424069	3454	tags=30%, list=19%, signal=24%
GO:0030168	platelet activation	149	0.384173	1.29627	0.451433	0.424069	2079	tags=20%, list=12%, signal=18%
GO:0008064	regulation of actin polymerization or depolymerization	171	-0.312618	-1.25234	0.451433	0.424069	1659	tags=18%, list=9%, signal=17%
GO:0006520	cellular amino acid metabolic process	317	-0.27122	-1.15591	0.451433	0.424069	949	tags=12%, list=5%, signal=11%
GO:1990845	adaptive thermogenesis	147	-0.316202	-1.25594	0.452704	0.425263	1946	tags=20%, list=11%, signal=18%
GO:0009411	response to UV	135	0.389544	1.29877	0.452704	0.425263	4059	tags=33%, list=22%, signal=25%
GO:0031123	RNA 3'-end processing	139	0.390963	1.30936	0.452704	0.425263	2364	tags=21%, list=13%, signal=18%
GO:0050731	positive regulation of peptidyl-tyrosine phosphorylation	172	-0.307791	-1.23072	0.452704	0.425263	2047	tags=20%, list=11%, signal=18%
GO:0097485	neuron projection guidance	257	0.35565	1.25926	0.452704	0.425263	2879	tags=19%, list=16%, signal=16%
GO:0050727	regulation of inflammatory response	336	-0.267794	-1.14555	0.452704	0.425263	1967	tags=18%, list=11%, signal=16%
GO:0006959	humoral immune response	215	0.361868	1.2635	0.452704	0.425263	4461	tags=38%, list=25%, signal=29%
GO:0070507	regulation of microtubule cytoskeleton organization	174	0.368686	1.25864	0.452704	0.425263	1800	tags=16%, list=10%, signal=15%
GO:0007565	female pregnancy	180	-0.298323	-1.21425	0.452704	0.425263	2579	tags=22%, list=14%, signal=19%
GO:0015849	organic acid transport	293	-0.279905	-1.1858	0.452704	0.425263	1904	tags=11%, list=11%, signal=10%
GO:0046942	carboxylic acid transport	293	-0.279905	-1.1858	0.452704	0.425263	1904	tags=11%, list=11%, signal=10%
GO:0009124	nucleoside monophosphate biosynthetic process	155	-0.308399	-1.22331	0.452704	0.425263	2185	tags=23%, list=12%, signal=20%
GO:0032984	protein-containing complex disassembly	311	0.343144	1.22707	0.452704	0.425263	3216	tags=23%, list=18%, signal=19%
GO:0050851	antigen receptor-mediated signaling pathway	181	0.369908	1.26719	0.452704	0.425263	3252	tags=24%, list=18%, signal=20%
GO:1903362	regulation of cellular protein catabolic process	234	0.354103	1.24307	0.466824	0.438527	4716	tags=29%, list=26%, signal=22%
GO:0031668	cellular response to extracellular stimulus	255	0.350844	1.2414	0.470683	0.442152	4161	tags=30%, list=23%, signal=23%
GO:0007159	leukocyte cell-cell adhesion	309	0.34144	1.21945	0.487146	0.457617	3897	tags=28%, list=22%, signal=23%
GO:0008203	cholesterol metabolic process	133	-0.318236	-1.24394	0.49047	0.460739	2330	tags=22%, list=13%, signal=19%
GO:0140014	mitotic nuclear division	273	0.345783	1.22931	0.49047	0.460739	2013	tags=16%, list=11%, signal=15%
GO:0140013	meiotic nuclear division	166	0.370248	1.25824	0.49047	0.460739	2066	tags=14%, list=11%, signal=13%
GO:0009156	ribonucleoside monophosphate biosynthetic process	144	-0.310202	-1.22795	0.495601	0.46556	2185	tags=23%, list=12%, signal=20%
GO:0050730	regulation of peptidyl-tyrosine phosphorylation	231	-0.286829	-1.18941	0.495601	0.46556	2047	tags=18%, list=11%, signal=16%
GO:0006732	coenzyme metabolic process	342	-0.265395	-1.13928	0.495601	0.46556	1607	tags=15%, list=9%, signal=14%
GO:0106106	cold-induced thermogenesis	139	-0.315356	-1.24145	0.495601	0.46556	1946	tags=24%, list=11%, signal=22%
GO:0120161	regulation of cold-induced thermogenesis	139	-0.315356	-1.24145	0.495601	0.46556	1946	tags=24%, list=11%, signal=22%
GO:0009582	detection of abiotic stimulus	124	-0.320429	-1.24543	0.495601	0.46556	3042	tags=29%, list=17%, signal=24%
GO:0007015	actin filament organization	382	-0.262133	-1.14151	0.499435	0.469161	1884	tags=16%, list=10%, signal=15%
GO:0030041	actin filament polymerization	171	-0.303355	-1.21523	0.499435	0.469161	1659	tags=22%, list=9%, signal=20%

## Sheet: GSEA_KEGG_PATHWAY
GSEA KEGG pathway terms for DEmRNAs in LSCC
ID	Description	setSize	enrichmentScore	NES	p.adjust	qvalues	rank	leading_edge
hsa04151	PI3K-Akt signaling pathway	328	0.402815	1.45552	0.0444712	0.0360577	4339	tags=35%, list=24%, signal=27%
hsa05167	Kaposi sarcoma-associated herpesvirus infection	172	0.488936	1.67691	0.0444712	0.0360577	3838	tags=43%, list=21%, signal=34%
hsa05034	Alcoholism	164	0.451532	1.54017	0.0378904	0.0312609	3838	tags=41%, list=21%, signal=33%
hsa05203	Viral carcinogenesis	193	0.426792	1.47756	0.0378904	0.0312609	3527	tags=32%, list=20%, signal=26%
hsa05202	Transcriptional misregulation in cancer	177	0.427463	1.47154	0.0565403	0.0458435	3514	tags=29%, list=19%, signal=23%
hsa00230	Purine metabolism	125	-0.456865	-1.77488	0.0565403	0.0458435	1665	tags=25%, list=9%, signal=23%
hsa05016	Huntington disease	183	0.415414	1.43555	0.0565403	0.0458435	3658	tags=33%, list=20%, signal=26%
hsa04310	Wnt signaling pathway	152	0.432815	1.46179	0.0565403	0.0458435	3483	tags=22%, list=19%, signal=18%
hsa04218	Cellular senescence	156	0.426739	1.44411	0.0605317	0.0490798	3778	tags=33%, list=21%, signal=27%
hsa05165	Human papillomavirus infection	312	0.376302	1.35509	0.0655592	0.0531561	3919	tags=29%, list=22%, signal=23%
hsa04270	Vascular smooth muscle contraction	126	-0.400752	-1.55369	0.066938	0.0542741	1512	tags=21%, list=8%, signal=19%
hsa05010	Alzheimer disease	162	0.407661	1.38646	0.0680982	0.0552147	2331	tags=27%, list=13%, signal=24%
hsa04728	Dopaminergic synapse	129	0.416725	1.38611	0.106068	0.086001	3602	tags=33%, list=20%, signal=27%
hsa05169	Epstein-Barr virus infection	185	0.385978	1.33605	0.112595	0.0912933	3778	tags=30%, list=21%, signal=24%
hsa04217	Necroptosis	142	0.402578	1.35213	0.120056	0.0973424	2299	tags=17%, list=13%, signal=15%
hsa04932	Non-alcoholic fatty liver disease (NAFLD)	142	0.400268	1.34437	0.120056	0.0973424	4030	tags=33%, list=22%, signal=26%
hsa05164	Influenza A	153	0.381956	1.28947	0.197618	0.160231	5017	tags=41%, list=28%, signal=30%
hsa04261	Adrenergic signaling in cardiomyocytes	142	-0.321232	-1.26424	0.206503	0.167435	2892	tags=37%, list=16%, signal=31%
hsa05160	Hepatitis C	140	0.38284	1.28476	0.206503	0.167435	4285	tags=38%, list=24%, signal=29%
hsa04068	FoxO signaling pathway	127	0.387194	1.2854	0.235415	0.190877	4285	tags=36%, list=24%, signal=28%
hsa05205	Proteoglycans in cancer	196	0.359342	1.24711	0.235415	0.190877	4330	tags=31%, list=24%, signal=24%
hsa05170	Human immunodeficiency virus 1 infection	197	0.358364	1.24244	0.235415	0.190877	3747	tags=32%, list=21%, signal=26%
hsa04514	Cell adhesion molecules (CAMs)	139	0.375499	1.25808	0.243636	0.197543	4188	tags=38%, list=23%, signal=30%
hsa04714	Thermogenesis	214	-0.279903	-1.15787	0.243636	0.197543	1894	tags=19%, list=10%, signal=17%
hsa05224	Breast cancer	144	0.369866	1.2442	0.243636	0.197543	4125	tags=32%, list=23%, signal=25%
hsa04020	Calcium signaling pathway	182	-0.289677	-1.16938	0.244224	0.19802	2254	tags=23%, list=12%, signal=20%
hsa04142	Lysosome	123	-0.313247	-1.20357	0.244224	0.19802	1881	tags=23%, list=10%, signal=21%
hsa04022	cGMP-PKG signaling pathway	161	-0.286789	-1.14598	0.286202	0.232056	2892	tags=32%, list=16%, signal=27%
hsa05152	Tuberculosis	161	0.355003	1.20778	0.286202	0.232056	3051	tags=24%, list=17%, signal=20%
hsa04072	Phospholipase D signaling pathway	145	-0.290626	-1.14215	0.286202	0.232056	1663	tags=17%, list=9%, signal=15%
hsa04010	MAPK signaling pathway	290	0.322772	1.15701	0.286202	0.232056	3292	tags=23%, list=18%, signal=19%
hsa04150	mTOR signaling pathway	148	0.356301	1.2025	0.286202	0.232056	4316	tags=28%, list=24%, signal=22%
hsa05206	MicroRNAs in cancer	149	0.35675	1.20394	0.286202	0.232056	4292	tags=35%, list=24%, signal=27%
hsa04014	Ras signaling pathway	226	0.333499	1.17446	0.286202	0.232056	4242	tags=30%, list=23%, signal=23%
hsa05161	Hepatitis B	149	0.355268	1.19894	0.286202	0.232056	4024	tags=31%, list=22%, signal=24%
hsa04062	Chemokine signaling pathway	186	0.330185	1.14163	0.385665	0.312701	2755	tags=25%, list=15%, signal=21%
hsa05163	Human cytomegalovirus infection	208	0.324314	1.12954	0.385665	0.312701	3838	tags=34%, list=21%, signal=27%
hsa04621	NOD-like receptor signaling pathway	157	0.336348	1.14082	0.385665	0.312701	3822	tags=26%, list=21%, signal=21%
hsa04380	Osteoclast differentiation	123	0.343673	1.14098	0.417436	0.338462	2429	tags=19%, list=13%, signal=16%
hsa05012	Parkinson disease	126	0.342014	1.13554	0.41804	0.338951	2615	tags=21%, list=14%, signal=18%
hsa04360	Axon guidance	180	0.322492	1.1146	0.432486	0.350664	5312	tags=36%, list=29%, signal=25%
hsa04510	Focal adhesion	199	0.314577	1.0914	0.467966	0.379432	2153	tags=15%, list=12%, signal=13%
hsa05226	Gastric cancer	145	0.327455	1.10275	0.467966	0.379432	4125	tags=30%, list=23%, signal=23%
hsa04921	Oxytocin signaling pathway	150	0.325339	1.09813	0.467966	0.379432	2786	tags=22%, list=15%, signal=19%
hsa04141	Protein processing in endoplasmic reticulum	158	0.319564	1.08401	0.4782	0.38773	4322	tags=25%, list=24%, signal=19%
hsa04550	Signaling pathways regulating pluripotency of stem cells	137	0.32282	1.08222	0.483596	0.392105	4288	tags=29%, list=24%, signal=22%
hsa04024	cAMP signaling pathway	201	-0.254316	-1.04352	0.494544	0.400982	2927	tags=29%, list=16%, signal=25%
