# Supplementary material for: Identifying prognostic lncRNAs based on a ceRNA regulatory network in laryngeal squamous cell carcinoma
Source: BMC Cancer. 2021 Jun 15;21:705. doi: 10.1186/s12885-021-08422-2 (PMC8207764; doi:10.1186/s12885-021-08422-2)
Supplement: Supplementary file 4 — Additional file 4: Supplementary Material 4. The list of miRNA-mRNA pairs and lncRNA-miRNA pairs. [file 12885_2021_8422_MOESM4_ESM.xlsx]

## Sheet: miRNA-mRNA
miRNA-mRNA pairs in LSCC
miRNA id	Gene
miR-1-3p	ADAM12
miR-1-3p	CHST11
miR-1-3p	CDK14
miR-1-3p	PAX3
miR-9-5p	EIF5A2
miR-9-5p	IGF2BP1
miR-9-5p	PXDN
miR-9-5p	FBN2
miR-9-5p	ONECUT2
miR-9-5p	EN2
miR-9-5p	NR2E1
miR-9-5p	HIST1H2AI
miR-9-5p	PDZK1
miR-9-5p	HIST1H2AE
miR-9-5p	TGFBI
miR-9-5p	CDX2
miR-196b-5p	HOXB7
miR-196b-5p	IGF2BP1
miR-196b-5p	HOXC8
miR-196b-5p	HMGA2
miR-196b-5p	PRUNE2
miR-196b-5p	HOXB8
miR-196b-5p	SALL3
miR-196b-5p	HOXA9
miR-206	STC2
miR-206	PAX3
miR-206	OTX2
miR-210-3p	GPD1L
miR-301a-3p	ZIC5
miR-301a-3p	CFL2
miR-301a-3p	ENPP4
miR-301a-3p	RBM20
miR-301a-3p	PRUNE2
miR-301a-3p	KCNB1
miR-301a-3p	BMP3
miR-301a-3p	SALL3
miR-301a-3p	NPTX1
miR-455-3p	C6orf132
miR-455-3p	MYPN
miR-9-3p	TTC9
miR-9-3p	KIAA0408
miR-9-3p	PKHD1
miR-9-3p	HOXD4
miR-31-5p	DPYSL5
miR-105-5p	CLIC5
miR-105-5p	THBS2
miR-105-5p	WISP3
miR-105-5p	DCC
miR-105-5p	NPTX1
miR-105-5p	ZIC4
miR-133a-3p	HAPLN1
miR-133a-3p	COL1A1
miR-133b	HAPLN1
miR-133b	FOXL2
miR-139-5p	FOS
miR-144-3p	TSPAN6
miR-144-3p	MAML3
miR-144-3p	TTN
miR-144-3p	HOXA10
miR-196a-5p	CPEB3
miR-196a-5p	HOXB7
miR-196a-5p	IGF2BP1
miR-196a-5p	HOXC8
miR-196a-5p	HMGA2
miR-196a-5p	PRUNE2
miR-196a-5p	HOXB8
miR-196a-5p	LIN28B
miR-196a-5p	SALL3
miR-196a-5p	HOXA9
miR-196a-5p	HAND1
miR-196a-5p	SYT9
miR-301b-3p	ZIC5
miR-301b-3p	CFL2
miR-301b-3p	ZBTB16
miR-301b-3p	ENPP4
miR-301b-3p	NR3C2
miR-301b-3p	RBM20
miR-301b-3p	PRUNE2
miR-301b-3p	KCNB1
miR-301b-3p	BMP3
miR-301b-3p	SALL3
miR-301b-3p	NPTX1
miR-449a	HOXA13
miR-449a	NEUROD2
miR-449a	BMP3
miR-449a	HNF4A
miR-449b-5p	HOXA13
miR-449b-5p	NEUROD2
miR-449b-5p	BMP3
miR-449c-5p	HOXC8
miR-449c-5p	ATP1B4
miR-449c-5p	TMEM151A
miR-449c-5p	POU4F1
miR-449c-5p	GABRB1
miR-508-3p	GPR176
miR-508-3p	HMGA2
miR-508-3p	CHRM3
miR-508-3p	QRFPR
miR-509-3p	PLAC8
miR-509-3p	ALPK3
miR-509-3p	CFTR
miR-514a-3p	NR2E1
miR-514a-3p	KCNB1
miR-514a-3p	TMEM151A
miR-770-5p	SLC26A2
miR-888-5p	CHST2
miR-888-5p	CELSR3
miR-888-5p	LGSN
miR-1269a	EN2
miR-1269b	EN2
miR-2681-3p	KCNA7
miR-2681-3p	DRAXIN
miR-2681-3p	SPARC
miR-2681-3p	FFAR1
miR-2681-3p	ZG16
miR-3144-3p	MYBPC1
miR-3144-3p	ONECUT3
miR-3144-3p	KIAA1210

## Sheet: miRNA-lncRNA
miRNA-lncRNA pairs in LSCC
miRNA id	lncRNA id
miR-1-3p	LINC00622
miR-1-3p	LINC00174
miR-1-3p	FAM225B
miR-1-3p	FAM225A
miR-1-3p	LINC01518
miR-1-3p	AC092127.1
miR-1-3p	MIAT
miR-9-3p	LINC00689
miR-9-3p	DUXAP8
miR-9-3p	LINC02466
miR-9-5p	LINC02466
miR-9-5p	GATA3-AS1
miR-9-5p	AC026356.1
miR-9-5p	LINC00648
miR-9-5p	LINC01727
miR-9-5p	AL035425.3
miR-31-5p	LINC01250
miR-31-5p	LINC00174
miR-31-5p	LINC00689
miR-31-5p	AP002957.1
miR-31-5p	LINC00943
miR-31-5p	LINC02393
miR-31-5p	AC011933.2
miR-31-5p	DUXAP8
miR-105-5p	AC016949.1
miR-105-5p	AC010980.2
miR-105-5p	AL390729.1
miR-105-5p	AC068790.5
miR-105-5p	AC144450.1
miR-105-5p	AC019155.3
miR-133a-3p	LINC02538
miR-133a-3p	AP002761.4
miR-133b	LINC02538
miR-133b	AP002761.4
miR-139-5p	LINC00943
miR-139-5p	LINC00534
miR-139-5p	AL132655.1
miR-139-5p	AL121578.3
miR-144-3p	DUXAP8
miR-144-3p	AC025031.4
miR-144-3p	AC010980.2
miR-144-3p	AL035425.3
miR-196a-5p	AC010595.1
miR-196a-5p	LINC00943
miR-196a-5p	H19
miR-196a-5p	AC019155.3
miR-196b-5p	AC010595.1
miR-196b-5p	AC019155.3
miR-196b-5p	H19
miR-196b-5p	LINC00943
miR-206	LINC00622
miR-206	LINC00174
miR-206	FAM225B
miR-206	FAM225A
miR-206	LINC01518
miR-206	AC092127.1
miR-206	MIAT
miR-210-3p	AC092127.1
miR-301a-3p	LINC01087
miR-301a-3p	AC109588.1
miR-301a-3p	LINC00839
miR-301a-3p	H19
miR-301a-3p	AC048344.4
miR-301a-3p	LINC02575
miR-301b-3p	AC048344.4
miR-301b-3p	H19
miR-301b-3p	LINC00839
miR-301b-3p	LINC02575
miR-301b-3p	LINC01087
miR-449a	FP325330.3
miR-449a	AP001476.3
miR-449a	AC005863.1
miR-449a	FAM30A
miR-449a	LINC02247
miR-449b-5p	FP325330.3
miR-449b-5p	AP001476.3
miR-449b-5p	AC005863.1
miR-449b-5p	FAM30A
miR-449b-5p	LINC02247
miR-449c-5p	DUXAP8
miR-449c-5p	LINC00943
miR-449c-5p	LINC01747
miR-449c-5p	FOXP1-IT1
miR-449c-5p	FAM30A
miR-449c-5p	LINC02247
miR-455-3p	LINC01511
miR-455-3p	LINC02570
miR-455-3p	CU639417.4
miR-508-3p	DUXAP8
miR-508-3p	MIR503HG
miR-509-3p	AC005165.1
miR-509-3p	AC106820.4
miR-509-3p	AC079466.1
miR-514a-3p	MIR503HG
miR-514a-3p	LINC00943
miR-514a-3p	LINC01649
miR-514a-3p	LINC01146
miR-514a-3p	AC123912.4
miR-514a-3p	LINC01450
miR-514a-3p	LINC01087
miR-770-5p	LINC02086
miR-770-5p	LINC01087
miR-888-5p	AC026356.1
miR-888-5p	LINC02015
miR-888-5p	AP000526.1
miR-888-5p	CU639417.4
miR-888-5p	AC079915.1
miR-888-5p	AL035425.3
miR-1269a	AP002761.4
miR-1269a	LINC00174
miR-1269a	GASAL1
miR-1269a	PURPL
miR-1269a	Z85994.1
miR-1269a	AL132655.1
miR-1269b	AP002761.4
miR-1269b	LINC00174
miR-1269b	GASAL1
miR-1269b	PURPL
miR-1269b	Z85994.1
miR-1269b	AL132655.1
miR-2681-3p	LINC00943
miR-3144-3p	LINC00943
miR-3144-3p	AC108727.1
